# Supplementary material for: Brain Extraction Using Label Propagation and Group Agreement: Pincram
Source: PLoS One. 2015 Jul 10;10(7):e0129211. doi: 10.1371/journal.pone.0129211 (PMC4498771; doi:10.1371/journal.pone.0129211)
Supplement: S1 File — Reference brain volume in mm3 (A.csv), overlap values for all pairings (B.csv), surface distance for all pairings (C.csv), success index for all relevant pairings (D.csv). (ZIP) [file pone.0129211.s001.zip › A.csv]

Pairing	Subject	volume
HH:H	1	1138257.625000
HH:H	2	1304562.875000
HH:H	3	1269738.750000
HH:H	4	1447691.875000
HH:H	5	1495230.750000
HH:H	6	1337547.875000
HH:H	7	1207629.125000
HH:H	8	1364448.875000
HH:H	9	1245074.750000
HH:H	10	1376583.000000
HH:H	11	1346812.750000
HH:H	12	1508071.625000
HH:H	13	1359203.500000
HH:H	14	1204440.375000
HH:H	15	1160726.875000
HH:H	16	1598546.875000
HH:H	17	1285007.250000
HH:H	18	1187791.875000
HH:H	19	1449518.250000
HH:H	20	1713066.125000
HH:H	21	1320924.500000
HH:H	22	1298170.250000
HH:H	23	1419362.250000
HH:H	24	1225822.875000
HH:H	25	1214994.250000
HH:H	26	1433546.125000
HH:H	27	1292339.875000
HH:H	28	1483146.250000
HH:H	29	1526492.875000
HH:H	30	1390933.375000
HL30L:L	1	1162675.625000
HL30L:L	2	1375172.750000
HL30L:L	3	1228116.000000
HL30L:L	4	1081633.250000
HL30L:L	5	1360443.500000
HL30L:L	6	1476263.750000
HL30L:L	7	1281349.750000
HL30L:L	8	1243964.000000
HL30L:L	9	1258542.500000
HL30L:L	10	1432971.500000
HL30L:L	11	1077194.375000
HL30L:L	12	1285022.000000
HL30L:L	13	1337502.375000
HL30L:L	14	1146495.250000
HL30L:L	15	1176215.125000
HL30L:L	16	1301628.875000
HL30L:L	17	1257474.625000
HL30L:L	18	1438870.625000
HL30L:L	19	1242758.750000
HL30L:L	20	1582058.625000
HL30L:L	21	1301047.250000
HL30L:L	22	1255636.750000
HL30L:L	23	1499011.125000
HL30L:L	24	1320724.875000
HL30L:L	25	1227368.250000
HL30L:L	26	1209938.375000
HL30L:L	27	1204427.500000
HL30L:L	28	1481510.250000
HL30L:L	29	1416231.750000
HL30L:L	30	1270300.625000
HL30L:L	31	1272053.125000
HL30L:L	32	1303876.625000
HL30L:L	33	1066046.625000
HL30L:L	34	1334636.500000
HL30L:L	35	1348513.750000
HL30L:L	36	1319362.375000
HL30L:L	37	1080959.750000
HL30L:L	38	1311104.875000
HL30L:L	39	1159888.500000
HL30L:L	40	1392301.000000
HL:L	1	1147788.125000
HL:L	2	1371775.000000
HL:L	3	1218011.875000
HL:L	4	1089755.625000
HL:L	5	1350292.875000
HL:L	6	1463775.750000
HL:L	7	1277896.750000
HL:L	8	1241133.625000
HL:L	9	1256914.125000
HL:L	10	1430822.375000
HL:L	11	1077936.500000
HL:L	12	1271008.375000
HL:L	13	1331831.500000
HL:L	14	1144740.625000
HL:L	15	1173014.625000
HL:L	16	1298836.125000
HL:L	17	1257549.875000
HL:L	18	1435604.750000
HL:L	19	1231960.000000
HL:L	20	1576166.375000
HL:L	21	1300830.125000
HL:L	22	1235142.750000
HL:L	23	1483666.125000
HL:L	24	1311399.625000
HL:L	25	1224187.875000
HL:L	26	1200375.875000
HL:L	27	1202158.750000
HL:L	28	1479247.250000
HL:L	29	1416467.625000
HL:L	30	1263454.375000
HL:L	31	1263177.500000
HL:L	32	1298935.875000
HL:L	33	1062610.250000
HL:L	34	1329915.125000
HL:L	35	1345001.000000
HL:L	36	1314941.125000
HL:L	37	1084941.125000
HL:L	38	1294763.750000
HL:L	39	1162661.250000
HL:L	40	1376821.250000
HO:O	1	1589259.000000
HO:O	2	1534466.000000
HO:O	3	1388484.000000
HO:O	4	1345492.000000
HO:O	5	1570478.000000
HO:O	6	1506152.000000
HO:O	7	1462956.000000
HO:O	8	1351016.000000
HO:O	9	1403525.000000
HO:O	10	1281364.000000
HO:O	11	1451859.000000
HO:O	12	1410686.000000
HO:O	13	1174305.000000
HO:O	14	1343796.000000
HO:O	15	1184048.000000
HO:O	16	1376825.000000
HO:O	17	1429371.000000
HO:O	18	1197174.000000
HO:O	19	1262564.000000
HO:O	20	1461425.000000
HO:O	21	1524503.000000
HO:O	22	1450552.000000
HO:O	23	1138777.000000
HO:O	24	1292967.000000
HO:O	25	1387416.000000
HO:O	26	1453544.000000
HO:O	27	1305297.000000
HO:O	28	1118433.000000
HO:O	29	1413900.000000
HO:O	30	1056599.000000
HX+O:O	1	1593106.000000
HX+O:O	2	1543321.000000
HX+O:O	3	1435839.000000
HX+O:O	4	1356899.000000
HX+O:O	5	1576437.000000
HX+O:O	6	1516965.000000
HX+O:O	7	1479574.000000
HX+O:O	8	1358404.000000
HX+O:O	9	1413493.000000
HX+O:O	10	1286771.000000
HX+O:O	11	1450216.000000
HX+O:O	12	1427923.000000
HX+O:O	13	1181458.000000
HX+O:O	14	1352068.000000
HX+O:O	15	1184177.000000
HX+O:O	16	1373088.000000
HX+O:O	17	1445449.000000
HX+O:O	18	1193782.000000
HX+O:O	19	1266614.000000
HX+O:O	20	1460556.000000
HX+O:O	21	1533545.000000
HX+O:O	22	1446727.000000
HX+O:O	23	1154467.000000
HX+O:O	24	1288580.000000
HX+O:O	25	1386855.000000
HX+O:O	26	1463699.000000
HX+O:O	27	1307528.000000
HX+O:O	28	1147412.000000
HX+O:O	29	1783826.000000
HX+O:O	30	1733322.000000
HXO:O	1	1601332.000000
HXO:O	2	1543035.000000
HXO:O	3	1449723.000000
HXO:O	4	1359437.000000
HXO:O	5	1574917.000000
HXO:O	6	1515961.000000
HXO:O	7	1477533.000000
HXO:O	8	1358751.000000
HXO:O	9	1416002.000000
HXO:O	10	1282684.000000
HXO:O	11	1452986.000000
HXO:O	12	1422902.000000
HXO:O	13	1185163.000000
HXO:O	14	1351554.000000
HXO:O	15	1186078.000000
HXO:O	16	1386559.000000
HXO:O	17	1444134.000000
HXO:O	18	1194319.000000
HXO:O	19	1274732.000000
HXO:O	20	1463764.000000
HXO:O	21	1531186.000000
HXO:O	22	1454213.000000
HXO:O	23	1155180.000000
HXO:O	24	1286229.000000
HXO:O	25	1387744.000000
HXO:O	26	1461667.000000
HXO:O	27	1304886.000000
HXO:O	28	1482772.000000
HXO:O	29	1802180.000000
HXO:O	30	1764805.000000
HXOO:O	1	1597919.000000
HXOO:O	2	1548949.000000
HXOO:O	3	1403334.000000
HXOO:O	4	1362780.000000
HXOO:O	5	1588684.000000
HXOO:O	6	1523197.000000
HXOO:O	7	1490370.000000
HXOO:O	8	1355980.000000
HXOO:O	9	1421490.000000
HXOO:O	10	1296665.000000
HXOO:O	11	1460756.000000
HXOO:O	12	1431365.000000
HXOO:O	13	1192803.000000
HXOO:O	14	1358878.000000
HXOO:O	15	1193602.000000
HXOO:O	16	1379293.000000
HXOO:O	17	1450257.000000
HXOO:O	18	1203039.000000
HXOO:O	19	1275686.000000
HXOO:O	20	1468692.000000
HXOO:O	21	1545022.000000
HXOO:O	22	1456826.000000
HXOO:O	23	1144564.000000
HXOO:O	24	1295356.000000
HXOO:O	25	1394707.000000
HXOO:O	26	1467995.000000
HXOO:O	27	1305758.000000
HXOO:O	28	1145570.000000
HXOO:O	29	1398436.000000
HXOO:O	30	1076203.000000
HX:OX	1	1544227.250000
HX:OX	2	1255270.250000
HX:OX	3	1399423.375000
HX:OX	4	1437347.750000
HX:OX	5	1418432.625000
HX:OX	6	1503595.250000
HX:OX	7	1469229.625000
HX:OX	8	1398386.500000
HX:OX	9	1606419.625000
HX:OX	10	1135079.000000
HX:OX	11	1437099.625000
HX:OX	12	1339967.750000
HX:OX	13	1382410.875000
HX:OX	14	1363553.125000
HX:OX	15	1396857.750000
HX:OX	16	1514926.250000
HX:OX	17	1346114.375000
HX:OX	18	1357268.500000
HX:OX	19	1521363.875000
HX:OX	20	1316457.250000
HX:OX	21	1414663.875000
HX:OX	22	1448965.000000
HX:OX	23	1479304.000000
HX:OX	24	1129574.500000
HX:OX	25	1156000.250000
HX:OX	26	1436052.250000
HX:OX	27	1533502.875000
HX:OX	28	1450331.375000
HX:OX	29	1462461.750000
HX:OX	30	1361383.250000
LL:L	1	1227148.875000
LL:L	2	1441502.500000
LL:L	3	1288439.500000
LL:L	4	1143831.125000
LL:L	5	1435872.875000
LL:L	6	1549916.250000
LL:L	7	1340947.625000
LL:L	8	1319073.125000
LL:L	9	1313029.125000
LL:L	10	1516639.375000
LL:L	11	1127387.125000
LL:L	12	1357676.250000
LL:L	13	1405331.125000
LL:L	14	1219951.625000
LL:L	15	1236314.875000
LL:L	16	1377365.000000
LL:L	17	1322427.500000
LL:L	18	1523527.750000
LL:L	19	1308482.625000
LL:L	20	1666157.500000
LL:L	21	1367951.000000
LL:L	22	1302547.125000
LL:L	23	1574949.000000
LL:L	24	1391519.125000
LL:L	25	1288467.125000
LL:L	26	1271859.250000
LL:L	27	1277245.750000
LL:L	28	1562468.625000
LL:L	29	1481624.375000
LL:L	30	1327700.625000
LL:L	31	1338078.375000
LL:L	32	1395005.375000
LL:L	33	1127760.375000
LL:L	34	1407934.375000
LL:L	35	1421269.000000
LL:L	36	1386493.250000
LL:L	37	1140846.750000
LL:L	38	1381388.625000
LL:L	39	1208574.625000
LL:L	40	1466839.625000
OH:H	1	1169809.875000
OH:H	2	1328038.000000
OH:H	3	1303222.625000
OH:H	4	1470905.625000
OH:H	5	1535692.250000
OH:H	6	1359076.125000
OH:H	7	1201073.250000
OH:H	8	1377265.875000
OH:H	9	1271666.250000
OH:H	10	1465759.000000
OH:H	11	1356644.375000
OH:H	12	1572951.250000
OH:H	13	1371859.750000
OH:H	14	1224167.750000
OH:H	15	1191131.500000
OH:H	16	1663561.750000
OH:H	17	1282484.250000
OH:H	18	1184301.875000
OH:H	19	1456558.375000
OH:H	20	1725019.750000
OH:H	21	1381779.000000
OH:H	22	1297161.750000
OH:H	23	1453754.875000
OH:H	24	1229277.000000
OH:H	25	1254304.500000
OH:H	26	1434223.375000
OH:H	27	1294709.625000
OH:H	28	1519564.500000
OH:H	29	1536442.375000
OH:H	30	1394411.375000
OO:O	1	1593813.000000
OO:O	2	1545605.000000
OO:O	3	1381278.000000
OO:O	4	1340114.000000
OO:O	5	1571950.000000
OO:O	6	1517586.000000
OO:O	7	1460092.000000
OO:O	8	1339548.000000
OO:O	9	1399263.000000
OO:O	10	1298715.000000
OO:O	11	1451085.000000
OO:O	12	1411989.000000
OO:O	13	1175861.000000
OO:O	14	1362761.000000
OO:O	15	1157428.000000
OO:O	16	1379535.000000
OO:O	17	1429478.000000
OO:O	18	1165311.000000
OO:O	19	1272614.000000
OO:O	20	1486838.000000
OO:O	21	1541530.000000
OO:O	22	1446913.000000
OO:O	23	1110749.000000
OO:O	24	1297209.000000
OO:O	25	1369600.000000
OO:O	26	1500142.000000
OO:O	27	1339399.000000
OO:O	28	1177205.000000
OO:O	29	1434551.000000
OO:O	30	1087270.000000
OX+H:H	1	1142626.000000
OX+H:H	2	1308855.375000
OX+H:H	3	1280918.750000
OX+H:H	4	1476480.750000
OX+H:H	5	1531205.500000
OX+H:H	6	1363361.375000
OX+H:H	7	1185031.500000
OX+H:H	8	1360365.125000
OX+H:H	9	1246278.250000
OX+H:H	10	1419162.125000
OX+H:H	11	1347615.625000
OX+H:H	12	1569006.625000
OX+H:H	13	1355535.375000
OX+H:H	14	1198405.375000
OX+H:H	15	1188881.625000
OX+H:H	16	1646830.750000
OX+H:H	17	1274468.250000
OX+H:H	18	1174316.375000
OX+H:H	19	1439161.750000
OX+H:H	20	1714132.750000
OX+H:H	21	1353153.250000
OX+H:H	22	1303677.125000
OX+H:H	23	1474529.000000
OX+H:H	24	1223912.125000
OX+H:H	25	1260087.000000
OX+H:H	26	1430671.250000
OX+H:H	27	1284298.750000
OX+H:H	28	1506475.125000
OX+H:H	29	1523841.375000
OX+H:H	30	1382727.375000
OXH:H	1	1140429.625000
OXH:H	2	1311077.250000
OXH:H	3	1285898.250000
OXH:H	4	1489455.625000
OXH:H	5	1528708.750000
OXH:H	6	1370115.375000
OXH:H	7	1185878.750000
OXH:H	8	1360209.625000
OXH:H	9	1247335.375000
OXH:H	10	1404188.000000
OXH:H	11	1353405.500000
OXH:H	12	1569268.250000
OXH:H	13	1351059.875000
OXH:H	14	1199972.625000
OXH:H	15	1198927.875000
OXH:H	16	1645434.250000
OXH:H	17	1275014.500000
OXH:H	18	1174400.875000
OXH:H	19	1442078.125000
OXH:H	20	1708392.125000
OXH:H	21	1358981.375000
OXH:H	22	1300613.500000
OXH:H	23	1477198.625000
OXH:H	24	1221824.125000
OXH:H	25	1277462.250000
OXH:H	26	1428135.000000
OXH:H	27	1282241.250000
OXH:H	28	1506739.250000
OXH:H	29	1517809.000000
OXH:H	30	1386523.500000
OXHH:H	1	1142385.000000
OXHH:H	2	1317093.375000
OXHH:H	3	1277647.875000
OXHH:H	4	1471124.375000
OXHH:H	5	1533805.125000
OXHH:H	6	1369454.625000
OXHH:H	7	1198832.375000
OXHH:H	8	1361268.500000
OXHH:H	9	1247899.000000
OXHH:H	10	1404691.625000
OXHH:H	11	1356796.625000
OXHH:H	12	1546475.750000
OXHH:H	13	1360686.875000
OXHH:H	14	1203764.250000
OXHH:H	15	1169332.750000
OXHH:H	16	1638619.000000
OXHH:H	17	1286579.500000
OXHH:H	18	1185352.250000
OXHH:H	19	1449457.375000
OXHH:H	20	1721593.125000
OXHH:H	21	1342142.625000
OXHH:H	22	1298660.625000
OXHH:H	23	1456453.375000
OXHH:H	24	1226783.625000
OXHH:H	25	1237413.750000
OXHH:H	26	1439558.500000
OXHH:H	27	1292939.750000
OXHH:H	28	1500439.750000
OXHH:H	29	1535739.500000
OXHH:H	30	1390376.375000
OX:HX	1	1522638.875000
OX:HX	2	1235008.625000
OX:HX	3	1368657.000000
OX:HX	4	1395455.625000
OX:HX	5	1382389.750000
OX:HX	6	1483312.750000
OX:HX	7	1448735.875000
OX:HX	8	1359381.000000
OX:HX	9	1576850.250000
OX:HX	10	1116551.375000
OX:HX	11	1430283.250000
OX:HX	12	1337887.750000
OX:HX	13	1344358.750000
OX:HX	14	1332359.625000
OX:HX	15	1376166.875000
OX:HX	16	1516919.625000
OX:HX	17	1316834.250000
OX:HX	18	1310729.250000
OX:HX	19	1482681.125000
OX:HX	20	1293081.250000
OX:HX	21	1357974.375000
OX:HX	22	1423597.500000
OX:HX	23	1455419.625000
OX:HX	24	1127881.750000
OX:HX	25	1159494.375000
OX:HX	26	1415701.000000
OX:HX	27	1499498.625000
OX:HX	28	1391499.000000
OX:HX	29	1421800.250000
OX:HX	30	1306633.250000
