# Supplementary material for: Brain Extraction Using Label Propagation and Group Agreement: Pincram
Source: PLoS One. 2015 Jul 10;10(7):e0129211. doi: 10.1371/journal.pone.0129211 (PMC4498771; doi:10.1371/journal.pone.0129211)
Supplement: S1 File — Reference brain volume in mm3 (A.csv), overlap values for all pairings (B.csv), surface distance for all pairings (C.csv), success index for all relevant pairings (D.csv). (ZIP) [file pone.0129211.s001.zip › B.csv]

Pairing	Subject	refvol	autvol	intersect	fn	fp	JC	Dice
OH:H	1	1381818	1421990	1363753	18065	58237	0.947015	0.972786
OH:H	2	1590312	1614328	1559818	30494	54510	0.94832	0.973475
OH:H	3	1543671	1584163	1521364	22307	62799	0.947023	0.972791
OH:H	4	1751711	1787994	1720176	31535	67818	0.945396	0.971932
OH:H	5	1850185	1866747	1801202	48983	65545	0.940217	0.969187
OH:H	6	1620086	1652057	1587092	32994	64965	0.941866	0.970063
OH:H	7	1449215	1459993	1417533	31682	42460	0.950296	0.974515
OH:H	8	1666717	1674168	1628851	37866	45317	0.951413	0.975102
OH:H	9	1499622	1545804	1482656	16966	63148	0.948736	0.973694
OH:H	10	1634306	1781738	1622830	11476	158908	0.904984	0.950122
OH:H	11	1615070	1649101	1580353	34717	68748	0.938553	0.968303
OH:H	12	1832001	1912038	1812375	19626	99663	0.938245	0.968139
OH:H	13	1629111	1672947	1607558	21553	65389	0.948692	0.97367
OH:H	14	1451901	1488066	1431793	20108	56273	0.949355	0.97402
OH:H	15	1420854	1447908	1396680	24174	51228	0.948779	0.973716
OH:H	16	1935721	2028670	1909612	26109	119058	0.929352	0.963382
OH:H	17	1554977	1558954	1524837	30140	34117	0.959564	0.979365
OH:H	18	1430679	1444225	1405910	24769	38315	0.957056	0.978057
OH:H	19	1743809	1770554	1713763	30046	56791	0.951773	0.975291
OH:H	20	2096339	2110373	2045094	51245	65279	0.946094	0.9723
OH:H	21	1571222	1676968	1563681	7541	113287	0.928271	0.962801
OH:H	22	1555565	1574274	1530441	25124	43833	0.956886	0.977968
OH:H	23	1697672	1764320	1683984	13688	80336	0.947118	0.972841
OH:H	24	1468316	1491887	1445162	23154	46725	0.953876	0.976394
OH:H	25	1454449	1522261	1442447	12002	79814	0.940156	0.969155
OH:H	26	1709199	1740616	1683871	25328	56745	0.953525	0.976209
OH:H	27	1548968	1571298	1525723	23245	45575	0.95684	0.977944
OH:H	28	1782062	1853069	1765008	17054	88061	0.943792	0.971084
OH:H	29	1821763	1864672	1792825	28938	71847	0.946776	0.972661
OH:H	30	1666771	1692299	1641117	25654	51182	0.955275	0.977126
HO:O	1	1580700	1589259	1547190	33510	42069	0.953426	0.976158
HO:O	2	1480148	1534466	1468218	11930	66248	0.949445	0.974067
HO:O	3	1338612	1388484	1322506	16106	65978	0.94156	0.969901
HO:O	4	1302647	1345492	1291322	11325	54170	0.951729	0.975268
HO:O	5	1537573	1570478	1520106	17467	50372	0.957279	0.978173
HO:O	6	1450745	1506152	1439351	11394	66801	0.948473	0.973555
HO:O	7	1430530	1462956	1415296	15234	47660	0.957452	0.978264
HO:O	8	1332451	1351016	1315457	16994	35559	0.961584	0.980416
HO:O	9	1362594	1403525	1352038	10556	51487	0.956125	0.97757
HO:O	10	1260908	1281364	1242561	18347	38803	0.956029	0.97752
HO:O	11	1439350	1451859	1420810	18540	31049	0.966275	0.982848
HO:O	12	1392907	1410686	1373532	19375	37154	0.960471	0.979837
HO:O	13	1180516	1174305	1155366	25150	18939	0.963242	0.981277
HO:O	14	1304510	1343796	1293110	11400	50686	0.954187	0.976556
HO:O	15	1141350	1184048	1134694	6656	49354	0.952961	0.975914
HO:O	16	1337496	1376825	1317929	19567	58896	0.94381	0.971093
HO:O	17	1408159	1429371	1386552	21607	42819	0.955598	0.977295
HO:O	18	1169843	1197174	1160563	9280	36611	0.961962	0.980612
HO:O	19	1220807	1262564	1210006	10801	52558	0.950243	0.974487
HO:O	20	1429021	1461425	1407940	21081	53485	0.949703	0.974203
HO:O	21	1502895	1524503	1482276	20619	42227	0.959326	0.979241
HO:O	22	1422874	1450552	1405485	17389	45067	0.957453	0.978264
HO:O	23	1117144	1138777	1095519	21625	43258	0.944086	0.971239
HO:O	24	1255612	1292967	1241249	14363	51718	0.949453	0.974071
HO:O	25	1313759	1387416	1307493	6266	79923	0.938157	0.968092
HO:O	26	1448430	1453544	1413219	35211	40325	0.949262	0.973971
HO:O	27	1266195	1305297	1247047	19148	58250	0.941562	0.969902
HO:O	28	1114981	1118433	1085112	29869	33321	0.944971	0.971707
HO:O	29	1390961	1413900	1359156	31805	54744	0.940134	0.969143
HO:O	30	1045711	1056599	1019333	26378	37266	0.941232	0.969727
HX:OX	1	1443683	1464152	1421751	21932	42401	0.95671	0.977876
HX:OX	2	1170971	1190182	1150278	20693	39904	0.949956	0.974336
HX:OX	3	1297686	1326857	1280201	17485	46656	0.952288	0.975561
HX:OX	4	1323097	1362817	1303585	19512	59232	0.943035	0.970683
HX:OX	5	1310714	1344888	1293398	17316	51490	0.949489	0.97409
HX:OX	6	1406399	1425630	1385952	20447	39678	0.958422	0.97877
HX:OX	7	1373615	1393046	1348443	25172	44603	0.950801	0.97478
HX:OX	8	1288893	1325876	1272029	16864	53847	0.947338	0.972957
HX:OX	9	1495083	1523119	1472249	22834	50870	0.952325	0.97558
HX:OX	10	1058660	1076227	1041569	17091	34658	0.952668	0.97576
HX:OX	11	1356121	1362584	1327095	29026	35489	0.95364	0.97627
HX:OX	12	1268521	1270493	1239271	29250	31222	0.953474	0.976183
HX:OX	13	1274652	1310731	1259149	15503	51582	0.949417	0.974052
HX:OX	14	1263279	1292855	1241258	22021	51597	0.944011	0.971199
HX:OX	15	1304812	1324430	1279019	25793	45411	0.947265	0.972918
HX:OX	16	1438269	1436379	1396435	41834	39944	0.944678	0.971552
HX:OX	17	1248555	1276317	1233289	15266	43028	0.954866	0.976912
HX:OX	18	1242765	1286891	1231372	11393	55519	0.948461	0.973549
HX:OX	19	1405803	1442480	1387719	18084	54761	0.950125	0.974425
HX:OX	20	1226034	1248198	1200036	25998	48162	0.941799	0.970027
HX:OX	21	1287563	1341313	1274327	13236	66986	0.940776	0.969484
HX:OX	22	1349780	1373832	1327192	22588	46640	0.950425	0.974582
HX:OX	23	1379956	1402602	1351674	28282	50928	0.944643	0.971533
HX:OX	24	1069398	1071003	1050726	18672	20277	0.964256	0.981803
HX:OX	25	1099375	1096062	1069980	29395	26082	0.950707	0.974731
HX:OX	26	1342289	1361585	1318024	24265	43561	0.951058	0.974915
HX:OX	27	1421746	1453987	1401248	20498	52739	0.95033	0.974533
HX:OX	28	1319352	1375134	1303887	15465	71247	0.937644	0.967819
HX:OX	29	1348072	1386625	1325683	22389	60942	0.940859	0.969528
HX:OX	30	1238880	1290791	1222389	16491	68402	0.935061	0.966441
OX:HX	1	1464152	1443683	1421751	42401	21932	0.95671	0.977876
OX:HX	2	1190182	1170971	1150278	39904	20693	0.949956	0.974336
OX:HX	3	1326857	1297686	1280201	46656	17485	0.952288	0.975561
OX:HX	4	1362817	1323097	1303585	59232	19512	0.943035	0.970683
OX:HX	5	1344888	1310714	1293398	51490	17316	0.949489	0.97409
OX:HX	6	1425630	1406399	1385952	39678	20447	0.958422	0.97877
OX:HX	7	1393046	1373615	1348443	44603	25172	0.950801	0.97478
OX:HX	8	1325876	1288893	1272029	53847	16864	0.947338	0.972957
OX:HX	9	1523119	1495083	1472249	50870	22834	0.952325	0.97558
OX:HX	10	1076227	1058660	1041569	34658	17091	0.952668	0.97576
OX:HX	11	1362584	1356121	1327095	35489	29026	0.95364	0.97627
OX:HX	12	1270493	1268521	1239271	31222	29250	0.953474	0.976183
OX:HX	13	1310731	1274652	1259149	51582	15503	0.949417	0.974052
OX:HX	14	1292855	1263279	1241258	51597	22021	0.944011	0.971199
OX:HX	15	1324430	1304812	1279019	45411	25793	0.947265	0.972918
OX:HX	16	1436379	1438269	1396435	39944	41834	0.944678	0.971552
OX:HX	17	1276317	1248555	1233289	43028	15266	0.954866	0.976912
OX:HX	18	1286891	1242765	1231372	55519	11393	0.948461	0.973549
OX:HX	19	1442480	1405803	1387719	54761	18084	0.950125	0.974425
OX:HX	20	1248198	1226034	1200036	48162	25998	0.941799	0.970027
OX:HX	21	1341313	1287563	1274327	66986	13236	0.940776	0.969484
OX:HX	22	1373832	1349780	1327192	46640	22588	0.950425	0.974582
OX:HX	23	1402602	1379956	1351674	50928	28282	0.944643	0.971533
OX:HX	24	1071003	1069398	1050726	20277	18672	0.964256	0.981803
OX:HX	25	1096062	1099375	1069980	26082	29395	0.950707	0.974731
OX:HX	26	1361585	1342289	1318024	43561	24265	0.951058	0.974915
OX:HX	27	1453987	1421746	1401248	52739	20498	0.95033	0.974533
OX:HX	28	1375134	1319352	1303887	71247	15465	0.937644	0.967819
OX:HX	29	1386625	1348072	1325683	60942	22389	0.940859	0.969528
OX:HX	30	1290791	1238880	1222389	68402	16491	0.935061	0.966441
OO:O	1	1580700	1593813	1553327	27373	40486	0.958142	0.978624
OO:O	2	1480148	1545605	1473628	6520	71977	0.949426	0.974057
OO:O	3	1338612	1381278	1320877	17735	60401	0.944149	0.971272
OO:O	4	1302647	1340114	1293246	9401	46868	0.958304	0.978708
OO:O	5	1537573	1571950	1522336	15237	49614	0.959141	0.979144
OO:O	6	1450745	1517586	1444593	6152	72993	0.948059	0.973337
OO:O	7	1430530	1460092	1417819	12711	42273	0.962667	0.980978
OO:O	8	1332451	1339548	1314529	17922	25019	0.968367	0.983929
OO:O	9	1362594	1399263	1354832	7762	44431	0.962905	0.981102
OO:O	10	1260908	1298715	1251227	9681	47488	0.956306	0.977665
OO:O	11	1439350	1451085	1422485	16865	28600	0.969028	0.984271
OO:O	12	1392907	1411989	1378563	14344	33426	0.966509	0.982969
OO:O	13	1180516	1175861	1156925	23591	18936	0.964545	0.981952
OO:O	14	1304510	1362761	1297799	6711	64962	0.947664	0.973129
OO:O	15	1141350	1157428	1130710	10640	26718	0.968017	0.983749
OO:O	16	1337496	1379535	1325287	12209	54248	0.952249	0.975541
OO:O	17	1408159	1429478	1391640	16519	37838	0.962409	0.980844
OO:O	18	1169843	1165311	1149619	20224	15692	0.969705	0.984619
OO:O	19	1220807	1272614	1215535	5272	57079	0.951208	0.974994
OO:O	20	1429021	1486838	1421968	7053	64870	0.951855	0.975334
OO:O	21	1502895	1541530	1490815	12080	50715	0.959581	0.979374
OO:O	22	1422874	1446913	1406225	16649	40688	0.960824	0.98002
OO:O	23	1117144	1110749	1089205	27939	21544	0.956544	0.977789
OO:O	24	1255612	1297209	1246099	9513	51110	0.953607	0.976253
OO:O	25	1313759	1369600	1307261	6498	62339	0.949977	0.974347
OO:O	26	1448430	1500142	1435042	13388	65100	0.948142	0.973381
OO:O	27	1266195	1339399	1257313	8882	82086	0.93253	0.965087
OO:O	28	1114981	1177205	1108394	6587	68811	0.936308	0.967107
OO:O	29	1390961	1434551	1373791	17170	60760	0.946319	0.972419
OO:O	30	1045711	1087270	1026789	18922	60481	0.92822	0.962774
HH:H	1	1381818	1384958	1356904	24914	28054	0.962431	0.980856
HH:H	2	1590312	1585492	1554098	36214	31394	0.958311	0.978712
HH:H	3	1543671	1543507	1512300	31371	31207	0.960265	0.97973
HH:H	4	1751711	1762104	1722887	28824	39217	0.962008	0.980636
HH:H	5	1850185	1820147	1800501	49684	19646	0.962922	0.981111
HH:H	6	1620086	1629702	1593608	26478	36094	0.962219	0.980746
HH:H	7	1449215	1467921	1431183	18032	36738	0.963141	0.981225
HH:H	8	1666717	1659187	1634101	32616	25086	0.965893	0.982651
HH:H	9	1499622	1511631	1477816	21806	33815	0.963728	0.981529
HH:H	10	1634306	1665724	1604646	29660	61078	0.946479	0.972504
HH:H	11	1615070	1636474	1591304	23766	45170	0.958478	0.978799
HH:H	12	1832001	1832488	1794581	37420	37907	0.959716	0.979444
HH:H	13	1629111	1656816	1612342	16769	44474	0.963406	0.981362
HH:H	14	1451901	1462188	1430687	21214	31501	0.964463	0.98191
HH:H	15	1420854	1412629	1390114	30740	22515	0.963104	0.981205
HH:H	16	1935721	1948773	1898311	37410	50462	0.955758	0.977379
HH:H	17	1554977	1560539	1533463	21514	27076	0.969287	0.984404
HH:H	18	1430679	1446284	1412748	17931	33536	0.96485	0.982111
HH:H	19	1743809	1761097	1720876	22933	40221	0.9646	0.981981
HH:H	20	2096339	2099716	2059987	36352	39729	0.964383	0.981868
HH:H	21	1571222	1615703	1556604	14618	59099	0.954784	0.976869
HH:H	22	1555565	1573217	1540897	14668	32320	0.970408	0.984982
HH:H	23	1697672	1726153	1682404	15268	43749	0.96611	0.982763
HH:H	24	1468316	1488488	1453870	14446	34618	0.967355	0.983406
HH:H	25	1454449	1482594	1439277	15172	43317	0.960949	0.980086
HH:H	26	1709199	1741698	1695286	13913	46412	0.965639	0.982519
HH:H	27	1548968	1566876	1534288	14680	32588	0.970113	0.98483
HH:H	28	1782062	1813840	1763252	18810	50588	0.962132	0.980701
HH:H	29	1821763	1852707	1803304	18459	49403	0.963733	0.981531
HH:H	30	1666771	1689109	1650466	16305	38643	0.96778	0.983626
OXH:H	1	1381818	1386276	1349406	32412	36870	0.951165	0.974971
OXH:H	2	1590312	1593711	1545861	44451	47850	0.943656	0.971011
OXH:H	3	1543671	1563104	1509303	34368	53801	0.944807	0.97162
OXH:H	4	1751711	1810543	1720566	31145	89977	0.934233	0.965998
OXH:H	5	1850185	1858258	1803759	46426	54499	0.947012	0.972785
OXH:H	6	1620086	1665476	1590207	29879	75269	0.937979	0.967997
OXH:H	7	1449215	1441523	1409087	40128	32436	0.951025	0.974898
OXH:H	8	1666717	1653435	1619463	47254	33972	0.952239	0.975535
OXH:H	9	1499622	1516228	1468564	31058	47664	0.949123	0.973897
OXH:H	10	1634306	1706894	1609566	24740	97328	0.929507	0.963466
OXH:H	11	1615070	1645164	1579893	35177	65271	0.940222	0.96919
OXH:H	12	1832001	1907561	1804399	27602	103162	0.932427	0.965032
OXH:H	13	1629111	1647582	1600981	28130	46601	0.955403	0.977193
OXH:H	14	1451901	1458655	1418315	33586	40340	0.95046	0.974601
OXH:H	15	1420854	1457385	1393636	27218	63749	0.938726	0.968395
OXH:H	16	1935721	2006564	1901372	34349	105192	0.931628	0.964604
OXH:H	17	1554977	1549874	1520207	34770	29667	0.959337	0.979246
OXH:H	18	1430679	1432151	1401790	28889	30361	0.959447	0.979304
OXH:H	19	1743809	1752952	1707345	36464	45607	0.954135	0.976529
OXH:H	20	2096339	2090031	2038646	57693	51385	0.949212	0.973944
OXH:H	21	1571222	1649300	1553054	18168	96246	0.931385	0.964473
OXH:H	22	1555565	1578463	1532945	22620	45518	0.957443	0.978259
OXH:H	23	1697672	1792772	1683463	14209	109309	0.931644	0.964613
OXH:H	24	1468316	1482842	1441884	26432	40958	0.955349	0.977165
OXH:H	25	1454449	1550366	1444648	9801	105718	0.925957	0.961555
OXH:H	26	1709199	1733227	1682151	27048	51076	0.955618	0.977306
OXH:H	27	1548968	1556166	1521228	27740	34938	0.960428	0.979815
OXH:H	28	1782062	1837429	1760692	21370	76737	0.94722	0.972895
OXH:H	29	1821763	1842058	1789175	32588	52883	0.954407	0.976672
OXH:H	30	1666771	1682726	1639758	27013	42968	0.959069	0.979107
HXO:O	1	1580700	1601332	1549596	31104	51736	0.949254	0.973966
HXO:O	2	1480148	1543035	1471041	9107	71994	0.947749	0.973174
HXO:O	3	1338612	1449723	1335125	3487	114598	0.918742	0.95765
HXO:O	4	1302647	1359437	1292726	9921	66711	0.944038	0.971214
HXO:O	5	1537573	1574917	1520125	17448	54792	0.954634	0.97679
HXO:O	6	1450745	1515961	1439826	10919	76135	0.942986	0.970656
HXO:O	7	1430530	1477533	1417634	12896	59899	0.951158	0.974968
HXO:O	8	1332451	1358751	1315486	16965	43265	0.956219	0.97762
HXO:O	9	1362594	1416002	1353861	8733	62141	0.950255	0.974493
HXO:O	10	1260908	1282684	1242093	18815	40591	0.954356	0.976645
HXO:O	11	1439350	1452986	1419588	19762	33398	0.963904	0.98162
HXO:O	12	1392907	1422902	1374762	18145	48140	0.954002	0.97646
HXO:O	13	1180516	1185163	1160588	19928	24575	0.963071	0.981188
HXO:O	14	1304510	1351554	1292552	11958	59002	0.947958	0.973284
HXO:O	15	1141350	1186078	1134211	7139	51867	0.950549	0.974648
HXO:O	16	1337496	1386559	1319182	18314	67377	0.939004	0.968543
HXO:O	17	1408159	1444134	1387873	20286	56261	0.947729	0.973163
HXO:O	18	1169843	1194319	1158870	10973	35449	0.961485	0.980364
HXO:O	19	1220807	1274732	1210817	9990	63915	0.942474	0.970385
HXO:O	20	1429021	1463764	1405965	23056	57799	0.945619	0.972049
HXO:O	21	1502895	1531186	1482572	20323	48614	0.955568	0.977279
HXO:O	22	1422874	1454213	1405631	17243	48582	0.955265	0.977121
HXO:O	23	1117144	1155180	1100648	16496	54532	0.939379	0.968742
HXO:O	24	1255612	1286229	1238295	17317	47934	0.949943	0.974329
HXO:O	25	1313759	1387744	1306950	6809	80794	0.937182	0.967572
HXO:O	26	1448430	1461667	1413391	35039	48276	0.944334	0.97137
HXO:O	27	1266195	1304886	1243183	23012	61703	0.936204	0.967051
HXO:O	28	1114981	1482772	1111771	3210	371001	0.748173	0.855948
HXO:O	29	1390961	1802180	1385002	5959	417178	0.765982	0.867486
HXO:O	30	1045711	1764805	1045434	277	719371	0.592286	0.743945
HXOO:O	1	1580700	1597919	1553902	26798	44017	0.956414	0.977721
HXOO:O	2	1480148	1548949	1473360	6788	75589	0.94705	0.972805
HXOO:O	3	1338612	1403334	1326274	12338	77060	0.936851	0.967396
HXOO:O	4	1302647	1362780	1295130	7517	67650	0.945145	0.971799
HXOO:O	5	1537573	1588684	1525081	12492	63603	0.952476	0.975659
HXOO:O	6	1450745	1523197	1442770	7975	80427	0.942265	0.970274
HXOO:O	7	1430530	1490370	1422591	7939	67779	0.949464	0.974077
HXOO:O	8	1332451	1355980	1317934	14517	38046	0.961647	0.980448
HXOO:O	9	1362594	1421490	1356320	6274	65170	0.949961	0.974338
HXOO:O	10	1260908	1296665	1248257	12651	48408	0.953366	0.976126
HXOO:O	11	1439350	1460756	1424162	15188	36594	0.964916	0.982145
HXOO:O	12	1392907	1431365	1379859	13048	51506	0.955308	0.977143
HXOO:O	13	1180516	1192803	1164504	16012	28299	0.963343	0.98133
HXOO:O	14	1304510	1358878	1296278	8232	62600	0.948189	0.973405
HXOO:O	15	1141350	1193602	1136624	4726	56978	0.948508	0.973574
HXOO:O	16	1337496	1379293	1320650	16846	58643	0.94593	0.972214
HXOO:O	17	1408159	1450257	1391513	16646	58744	0.948606	0.973625
HXOO:O	18	1169843	1203039	1161807	8036	41232	0.959319	0.979237
HXOO:O	19	1220807	1275686	1212755	8052	62931	0.944706	0.971567
HXOO:O	20	1429021	1468692	1410691	18330	58001	0.948669	0.973658
HXOO:O	21	1502895	1545022	1488722	14173	56300	0.954802	0.976878
HXOO:O	22	1422874	1456826	1409239	13635	47587	0.958365	0.97874
HXOO:O	23	1117144	1144564	1100108	17036	44456	0.947063	0.972812
HXOO:O	24	1255612	1295356	1243292	12320	52064	0.950765	0.974761
HXOO:O	25	1313759	1394707	1308745	5014	85962	0.935004	0.966411
HXOO:O	26	1448430	1467995	1419293	29137	48702	0.948008	0.97331
HXOO:O	27	1266195	1305758	1246593	19602	59165	0.940569	0.969375
HXOO:O	28	1114981	1145570	1096260	18721	49310	0.941569	0.969905
HXOO:O	29	1390961	1398436	1354853	36108	43583	0.944449	0.971431
HXOO:O	30	1045711	1076203	1026566	19145	49637	0.937205	0.967585
OXHH:H	1	1381818	1388653	1352957	28861	35696	0.954458	0.976698
OXHH:H	2	1590312	1601024	1552826	37486	48198	0.947706	0.973151
OXHH:H	3	1543671	1553075	1510186	33485	42889	0.951862	0.975337
OXHH:H	4	1751711	1788260	1719169	32542	69091	0.944182	0.97129
OXHH:H	5	1850185	1864453	1809999	40186	54454	0.950311	0.974522
OXHH:H	6	1620086	1664673	1593687	26399	70986	0.942412	0.970352
OXHH:H	7	1449215	1457269	1418988	30227	38281	0.953944	0.976429
OXHH:H	8	1666717	1654722	1624182	42535	30540	0.956945	0.977999
OXHH:H	9	1499622	1516913	1473621	26001	43292	0.95509	0.977029
OXHH:H	10	1634306	1707506	1614479	19827	93027	0.934666	0.96623
OXHH:H	11	1615070	1649286	1587938	27132	61348	0.947221	0.972895
OXHH:H	12	1832001	1879855	1800275	31726	79580	0.941773	0.970013
OXHH:H	13	1629111	1659322	1608294	20817	51028	0.957239	0.978152
OXHH:H	14	1451901	1463264	1422488	29413	40776	0.952978	0.975923
OXHH:H	15	1420854	1421410	1386691	34163	34719	0.952677	0.975765
OXHH:H	16	1935721	1998253	1902775	32946	95478	0.936774	0.967355
OXHH:H	17	1554977	1563932	1530019	24958	33913	0.962948	0.981124
OXHH:H	18	1430679	1445506	1409651	21028	35855	0.961213	0.980223
OXHH:H	19	1743809	1761922	1713417	30392	48505	0.95598	0.977495
OXHH:H	20	2096339	2106181	2050147	46192	56034	0.952505	0.975675
OXHH:H	21	1571222	1628864	1554835	16387	74029	0.945044	0.971746
OXHH:H	22	1555565	1576093	1536743	18822	39350	0.963527	0.981425
OXHH:H	23	1697672	1767595	1684681	12991	82914	0.946139	0.972324
OXHH:H	24	1468316	1488861	1448818	19498	40043	0.960526	0.979866
OXHH:H	25	1454449	1501762	1439246	15203	62516	0.948767	0.97371
OXHH:H	26	1709199	1747091	1691254	17945	55837	0.958198	0.978653
OXHH:H	27	1548968	1569150	1529217	19751	39933	0.962437	0.980859
OXHH:H	28	1782062	1829747	1761197	20865	68550	0.951684	0.975244
OXHH:H	29	1821763	1863819	1801111	20652	62708	0.955765	0.977382
OXHH:H	30	1666771	1687402	1643688	23083	43714	0.960949	0.980085
OX+H:H	1	1381818	1388946	1350862	30956	38084	0.951377	0.975083
OX+H:H	2	1590312	1591010	1545381	44931	45629	0.944643	0.971534
OX+H:H	3	1543671	1557051	1508314	35357	48737	0.947191	0.972879
OX+H:H	4	1751711	1794771	1712942	38769	81829	0.934227	0.965995
OX+H:H	5	1850185	1861293	1804633	45552	56660	0.946397	0.972461
OX+H:H	6	1620086	1657266	1588738	31348	68528	0.940853	0.969525
OX+H:H	7	1449215	1440493	1407818	41397	32675	0.950015	0.974367
OX+H:H	8	1666717	1653624	1620790	45927	32834	0.953658	0.976279
OX+H:H	9	1499622	1514943	1467080	32542	47863	0.948041	0.973328
OX+H:H	10	1634306	1725096	1613159	21147	111937	0.923788	0.960385
OX+H:H	11	1615070	1638126	1578790	36280	59336	0.942896	0.970609
OX+H:H	12	1832001	1907243	1801115	30886	106128	0.929306	0.963358
OX+H:H	13	1629111	1653040	1603429	25682	49611	0.955149	0.97706
OX+H:H	14	1451901	1456750	1416685	35216	40065	0.949542	0.974118
OX+H:H	15	1420854	1445173	1387871	32983	57302	0.938921	0.968498
OX+H:H	16	1935721	2008267	1901499	34222	106768	0.930971	0.964252
OX+H:H	17	1554977	1549210	1520607	34370	28603	0.960234	0.979714
OX+H:H	18	1430679	1432048	1400259	30420	31789	0.957463	0.978269
OX+H:H	19	1743809	1749407	1705955	37854	43452	0.954508	0.976725
OX+H:H	20	2096339	2097054	2043901	52438	53153	0.950876	0.97482
OX+H:H	21	1571222	1642227	1553507	17715	88720	0.93588	0.966878
OX+H:H	22	1555565	1582181	1533764	21801	48417	0.956223	0.977622
OX+H:H	23	1697672	1789532	1684752	12920	104780	0.9347	0.966248
OX+H:H	24	1468316	1485376	1442344	25972	43032	0.954343	0.976638
OX+H:H	25	1454449	1529279	1443099	11350	86180	0.936695	0.967313
OX+H:H	26	1709199	1736305	1683185	26014	53120	0.955097	0.977033
OX+H:H	27	1548968	1558663	1522666	26302	35997	0.960694	0.979953
OX+H:H	28	1782062	1837107	1761536	20526	75571	0.948269	0.973448
OX+H:H	29	1821763	1849379	1792485	29278	56894	0.954131	0.976527
OX+H:H	30	1666771	1678119	1638082	28689	40037	0.959734	0.979453
HX+O:O	1	1580700	1593106	1545756	34944	47350	0.949452	0.974071
HX+O:O	2	1480148	1543321	1471398	8750	71923	0.948022	0.973318
HX+O:O	3	1338612	1435839	1333907	4705	101932	0.925974	0.961565
HX+O:O	4	1302647	1356899	1292279	10368	64620	0.945155	0.971804
HX+O:O	5	1537573	1576437	1520838	16735	55599	0.954597	0.976771
HX+O:O	6	1450745	1516965	1440657	10088	76308	0.943423	0.970888
HX+O:O	7	1430530	1479574	1419322	11208	60252	0.952065	0.975444
HX+O:O	8	1332451	1358404	1315592	16859	42812	0.956611	0.977825
HX+O:O	9	1362594	1413493	1353733	8861	59760	0.951755	0.975281
HX+O:O	10	1260908	1286771	1243623	17285	43148	0.953658	0.976279
HX+O:O	11	1439350	1450216	1418726	20624	31490	0.964569	0.981965
HX+O:O	12	1392907	1427923	1376046	16861	51877	0.952423	0.975632
HX+O:O	13	1180516	1181458	1158772	21744	22686	0.963074	0.981189
HX+O:O	14	1304510	1352068	1292965	11545	59103	0.948191	0.973406
HX+O:O	15	1141350	1184177	1134001	7349	50176	0.951722	0.975264
HX+O:O	16	1337496	1373088	1315959	21537	57129	0.943593	0.970978
HX+O:O	17	1408159	1445449	1387671	20488	57778	0.94661	0.972573
HX+O:O	18	1169843	1193782	1158865	10978	34917	0.961905	0.980583
HX+O:O	19	1220807	1266614	1209544	11263	57070	0.946526	0.972529
HX+O:O	20	1429021	1460556	1406111	22910	54445	0.947855	0.97323
HX+O:O	21	1502895	1533545	1484515	18380	49030	0.956564	0.9778
HX+O:O	22	1422874	1446727	1403779	19095	42948	0.957674	0.978379
HX+O:O	23	1117144	1154467	1099239	17905	55228	0.93762	0.967806
HX+O:O	24	1255612	1288580	1239311	16301	49269	0.94975	0.974228
HX+O:O	25	1313759	1386855	1307038	6721	79817	0.937902	0.967956
HX+O:O	26	1448430	1463699	1413771	34659	49928	0.943547	0.970954
HX+O:O	27	1266195	1307528	1247093	19102	60435	0.940046	0.969097
HX+O:O	28	1114981	1147412	1095199	19782	52213	0.938318	0.968178
HX+O:O	29	1390961	1783826	1383683	7278	400143	0.772531	0.87167
HX+O:O	30	1045711	1733322	1045685	26	687637	0.603275	0.752553
LL:L	1	1110955	1107747	1091492	19463	16255	0.968313	0.983901
LL:L	2	1309226	1301244	1284398	24828	16846	0.968573	0.984036
LL:L	3	1160322	1163074	1142639	17683	20435	0.967717	0.983594
LL:L	4	1053225	1032536	1019568	33657	12968	0.95627	0.977646
LL:L	5	1255275	1296162	1246059	9216	50103	0.954558	0.976751
LL:L	6	1403330	1399109	1380624	22706	18485	0.971029	0.985302
LL:L	7	1226740	1210473	1199369	27371	11104	0.968918	0.984214
LL:L	8	1205927	1190727	1180054	25873	10673	0.969961	0.984751
LL:L	9	1202825	1185271	1176394	26431	8877	0.970861	0.985215
LL:L	10	1384902	1369070	1357197	27705	11873	0.971665	0.985629
LL:L	11	1031728	1017692	1006652	25076	11040	0.965365	0.982377
LL:L	12	1230399	1225574	1205543	24856	20031	0.964103	0.981723
LL:L	13	1275735	1268592	1254622	21113	13970	0.972798	0.986211
LL:L	14	1093080	1101250	1078576	14504	22674	0.966679	0.983057
LL:L	15	1117511	1116021	1101482	16029	14539	0.972998	0.986314
LL:L	16	1250888	1243347	1228761	22127	14586	0.970989	0.985281
LL:L	17	1187505	1193755	1173438	14067	20317	0.971532	0.985561
LL:L	18	1353379	1375288	1339732	13647	35556	0.964575	0.981968
LL:L	19	1177319	1181167	1157357	19962	23810	0.963558	0.981441
LL:L	20	1521521	1504040	1488485	33036	15555	0.968387	0.98394
LL:L	21	1201026	1234849	1191539	9487	43310	0.95757	0.978325
LL:L	22	1190134	1175809	1162049	28085	13760	0.965242	0.982314
LL:L	23	1438273	1421706	1405700	32573	16006	0.966596	0.983014
LL:L	24	1249493	1256124	1233615	15878	22509	0.969822	0.98468
LL:L	25	1171803	1163099	1150047	21756	13052	0.970623	0.985092
LL:L	26	1116235	1148107	1106336	9899	41771	0.95538	0.977181
LL:L	27	1390617	1395093	1369701	20916	25392	0.967297	0.983377
LL:L	28	1403281	1410440	1381576	21705	28864	0.96469	0.982028
LL:L	29	1344721	1337462	1320103	24618	17359	0.969182	0.98435
LL:L	30	1193274	1198515	1174426	18848	24089	0.96473	0.982048
LL:L	31	1220034	1207883	1194415	25619	13468	0.968312	0.983901
LL:L	32	1267426	1259271	1239493	27933	19778	0.962934	0.981117
LL:L	33	1023873	1018029	999908	23965	18121	0.95961	0.979389
LL:L	34	1256479	1270942	1241869	14610	29073	0.96602	0.982716
LL:L	35	1297585	1282979	1269865	27720	13114	0.968846	0.984176
LL:L	36	1260177	1251587	1235617	24560	15970	0.96824	0.983864
LL:L	37	1030887	1029842	1011958	18929	17884	0.964899	0.982136
LL:L	38	1248052	1246979	1225108	22944	21871	0.96471	0.982038
LL:L	39	1100937	1090980	1080778	20159	10202	0.972676	0.986149
LL:L	40	1608890	1602180	1579028	29862	23152	0.967517	0.98349
HL:L	1	1110955	1036108	1033821	77134	2287	0.928658	0.963009
HL:L	2	1309226	1238301	1234972	74254	3329	0.940892	0.969546
HL:L	3	1160322	1099499	1093684	66638	5815	0.937869	0.967939
HL:L	4	1053225	983722	974255	78970	9467	0.91678	0.956584
HL:L	5	1255275	1218909	1205882	49393	13027	0.950785	0.974771
HL:L	6	1403330	1321350	1317354	85976	3996	0.936069	0.966979
HL:L	7	1226740	1153557	1150638	76102	2919	0.935737	0.966802
HL:L	8	1205927	1120371	1118757	87170	1614	0.926475	0.961835
HL:L	9	1202825	1134616	1131014	71811	3602	0.937491	0.967737
HL:L	10	1384902	1291603	1289294	95608	2309	0.929414	0.963416
HL:L	11	1031728	973053	968191	63537	4862	0.934015	0.965882
HL:L	12	1230399	1147339	1142063	88336	5276	0.924242	0.96063
HL:L	13	1275735	1202244	1199436	76299	2808	0.938127	0.968076
HL:L	14	1093080	1033357	1027318	65762	6039	0.934674	0.966234
HL:L	15	1117511	1058880	1053140	64371	5740	0.937582	0.967786
HL:L	16	1250888	1172459	1169854	81034	2605	0.933275	0.965486
HL:L	17	1187505	1135190	1127695	59810	7495	0.943678	0.971023
HL:L	18	1353379	1295920	1284556	68823	11364	0.941244	0.969733
HL:L	19	1177319	1112090	1107562	69757	4528	0.937145	0.967553
HL:L	20	1521521	1422805	1419094	102427	3711	0.930412	0.963952
HL:L	21	1201026	1174259	1160317	40709	13942	0.955019	0.976992
HL:L	22	1190134	1114963	1108535	81599	6428	0.926433	0.961812
HL:L	23	1438273	1339305	1335674	102599	3631	0.926327	0.961754
HL:L	24	1249493	1183800	1179857	69636	3943	0.941298	0.969762
HL:L	25	1171803	1105074	1100453	71350	4621	0.935422	0.966634
HL:L	26	1116235	1083579	1068049	48186	15530	0.943702	0.971036
HL:L	27	1390617	1313078	1304806	85811	8272	0.932744	0.965202
HL:L	28	1403281	1335316	1327962	75319	7354	0.941393	0.969812
HL:L	29	1344721	1278645	1269828	74893	8817	0.938155	0.968091
HL:L	30	1193274	1140520	1129850	63424	10670	0.938457	0.968252
HL:L	31	1220034	1140270	1137775	82259	2495	0.930673	0.964092
HL:L	32	1267426	1172549	1169322	98104	3227	0.920253	0.95847
HL:L	33	1023873	959218	952211	71662	7007	0.923688	0.96033
HL:L	34	1256479	1200514	1191498	64981	9016	0.941527	0.969883
HL:L	35	1297585	1214132	1210426	87159	3706	0.930173	0.963824
HL:L	36	1260177	1186997	1183474	76703	3523	0.936515	0.967217
HL:L	37	1030887	979376	971258	59629	8118	0.934796	0.966299
HL:L	38	1248052	1168783	1164083	83969	4700	0.929221	0.963312
HL:L	39	1100937	1049534	1046044	54893	3490	0.947137	0.972851
HL:L	40	1608890	1503856	1498536	110354	5320	0.92834	0.962839
HL30L:L	1	1110955	1049547	1045250	65705	4297	0.937232	0.967599
HL30L:L	2	1309226	1241368	1237830	71396	3538	0.942919	0.970621
HL30L:L	3	1160322	1108620	1100122	60200	8498	0.941224	0.969722
HL30L:L	4	1053225	976390	969070	84155	7320	0.913747	0.95493
HL30L:L	5	1255275	1228072	1212123	43152	15949	0.953509	0.976201
HL30L:L	6	1403330	1332623	1327415	75915	5208	0.942406	0.970349
HL30L:L	7	1226740	1156674	1153305	73435	3369	0.937563	0.967776
HL30L:L	8	1205927	1122926	1121528	84399	1398	0.928936	0.963159
HL30L:L	9	1202825	1136086	1132710	70115	3376	0.939072	0.968579
HL30L:L	10	1384902	1293543	1291613	93289	1930	0.931341	0.96445
HL30L:L	11	1031728	972383	968074	63654	4309	0.934401	0.966088
HL30L:L	12	1230399	1159989	1152789	77610	7200	0.931472	0.96452
HL30L:L	13	1275735	1207363	1203799	71936	3564	0.940983	0.969594
HL30L:L	14	1093080	1034941	1029102	63978	5839	0.936468	0.967192
HL30L:L	15	1117511	1061769	1055674	61837	6095	0.939541	0.968828
HL30L:L	16	1250888	1174980	1172499	78389	2481	0.935478	0.966663
HL30L:L	17	1187505	1135122	1128891	58614	6231	0.945679	0.972081
HL30L:L	18	1353379	1298868	1287440	65939	11428	0.943313	0.97083
HL30L:L	19	1177319	1121838	1115568	61751	6270	0.94253	0.970415
HL30L:L	20	1521521	1428124	1423821	97700	4303	0.933149	0.965419
HL30L:L	21	1201026	1174455	1161374	39652	13081	0.956566	0.977801
HL30L:L	22	1190134	1133463	1117803	72331	15660	0.927027	0.962132
HL30L:L	23	1438273	1353157	1347196	91077	5961	0.93281	0.965237
HL30L:L	24	1249493	1192218	1186824	62669	5394	0.945762	0.972125
HL30L:L	25	1171803	1107945	1103042	68761	4903	0.937398	0.967688
HL30L:L	26	1116235	1092211	1073302	42933	18909	0.945521	0.971998
HL30L:L	27	1390617	1315556	1307090	83527	8466	0.934248	0.966006
HL30L:L	28	1403281	1337359	1330470	72811	6889	0.943482	0.970919
HL30L:L	29	1344721	1278432	1270768	73953	7664	0.93965	0.968886
HL30L:L	30	1193274	1146700	1134721	58553	11979	0.94148	0.969858
HL30L:L	31	1220034	1148282	1145038	74996	3244	0.936041	0.966964
HL30L:L	32	1267426	1177009	1172101	95325	4908	0.921221	0.958995
HL30L:L	33	1023873	962320	954473	69400	7847	0.925128	0.961108
HL30L:L	34	1256479	1204776	1195043	61436	9733	0.943794	0.971084
HL30L:L	35	1297585	1217303	1213647	83938	3656	0.932684	0.96517
HL30L:L	36	1260177	1190988	1187101	73076	3887	0.939115	0.968601
HL30L:L	37	1030887	975782	968790	62097	6992	0.933433	0.96557
HL30L:L	38	1248052	1183534	1175986	72066	7548	0.936593	0.967258
HL30L:L	39	1100937	1047031	1044529	56408	2502	0.946612	0.972574
HL30L:L	40	1608890	1520764	1514530	94360	6234	0.937717	0.967858
