# Supplementary material for: Brain Extraction Using Label Propagation and Group Agreement: Pincram
Source: PLoS One. 2015 Jul 10;10(7):e0129211. doi: 10.1371/journal.pone.0129211 (PMC4498771; doi:10.1371/journal.pone.0129211)
Supplement: S1 File — Reference brain volume in mm3 (A.csv), overlap values for all pairings (B.csv), surface distance for all pairings (C.csv), success index for all relevant pairings (D.csv). (ZIP) [file pone.0129211.s001.zip › C.csv]

Pairing	Subject	HD95
HH:H	1	1.71016
HH:H	2	1.85906
HH:H	3	1.85906
HH:H	4	1.71016
HH:H	5	1.74846
HH:H	6	1.71016
HH:H	7	1.74847
HH:H	8	1.47403
HH:H	9	1.81015
HH:H	10	3.48551
HH:H	11	2.41552
HH:H	12	1.71016
HH:H	13	1.80821
HH:H	14	1.47403
HH:H	15	1.47403
HH:H	16	3.1506
HH:H	17	1.47402
HH:H	18	1.7466
HH:H	19	1.98768
HH:H	20	1.80628
HH:H	21	2.36533
HH:H	22	1.45219
HH:H	23	1.6943
HH:H	24	1.57807
HH:H	25	2.08054
HH:H	26	1.68892
HH:H	27	1.44638
HH:H	28	1.80821
HH:H	29	1.81881
HH:H	30	1.62154
LL:L	1	1.71875
LL:L	2	1.71875
LL:L	3	1.72374
LL:L	4	2.35596
LL:L	5	2.1059
LL:L	6	1.60938
LL:L	7	1.60938
LL:L	8	1.60938
LL:L	9	1.60938
LL:L	10	1.60938
LL:L	11	1.72374
LL:L	12	1.72874
LL:L	13	1.60938
LL:L	14	1.72374
LL:L	15	1.5
LL:L	16	1.60938
LL:L	17	1.60938
LL:L	18	2.00499
LL:L	19	1.82019
LL:L	20	1.71875
LL:L	21	2.17615
LL:L	22	1.72374
LL:L	23	1.72874
LL:L	24	1.60938
LL:L	25	1.60938
LL:L	26	2.43421
LL:L	27	1.62688
LL:L	28	1.82965
LL:L	29	1.60938
LL:L	30	1.82019
LL:L	31	1.60938
LL:L	32	1.82518
LL:L	33	1.82518
LL:L	34	1.82518
LL:L	35	1.60938
LL:L	36	1.71875
LL:L	37	1.82518
LL:L	38	1.82518
LL:L	39	1.35767
LL:L	40	1.62688
OO:O	1	2.23607
OO:O	2	2.41421
OO:O	3	2.44949
OO:O	4	1.82514
OO:O	5	1.98406
OO:O	6	2.5
OO:O	7	1.82514
OO:O	8	1.57313
OO:O	9	1.70711
OO:O	10	1.98406
OO:O	11	1.57313
OO:O	12	1.57313
OO:O	13	1.57313
OO:O	14	2.53225
OO:O	15	1.41421
OO:O	16	2.11803
OO:O	17	1.86603
OO:O	18	1.41421
OO:O	19	1.98406
OO:O	20	2.09077
OO:O	21	1.82514
OO:O	22	2.11803
OO:O	23	1.86603
OO:O	24	2.11803
OO:O	25	2.22474
OO:O	26	2.53225
OO:O	27	2.69917
OO:O	28	2.61803
OO:O	29	2.53225
OO:O	30	3.8637
HO:O	1	2.61803
HO:O	2	2.98886
HO:O	3	3.14626
HO:O	4	2.36603
HO:O	5	2.36603
HO:O	6	2.98886
HO:O	7	2.28024
HO:O	8	2.11803
HO:O	9	2.53225
HO:O	10	2.28024
HO:O	11	1.98406
HO:O	12	2.22474
HO:O	13	1.86603
HO:O	14	2.58114
HO:O	15	2.5
HO:O	16	3.08114
HO:O	17	2.34278
HO:O	18	2.11803
HO:O	19	2.5
HO:O	20	2.72474
HO:O	21	2.36603
HO:O	22	2.63896
HO:O	23	3.41421
HO:O	24	2.61803
HO:O	25	2.92081
HO:O	26	2.34278
HO:O	27	2.77635
HO:O	28	2.53225
HO:O	29	3
HO:O	30	2.63896
OH:H	1	2.67053
OH:H	2	2.4727
OH:H	3	2.4531
OH:H	4	3.01432
OH:H	5	3.44764
OH:H	6	3.03536
OH:H	7	2.19518
OH:H	8	2.65023
OH:H	9	2.7368
OH:H	10	6.14266
OH:H	11	4.08382
OH:H	12	3.47205
OH:H	13	2.97597
OH:H	14	2.4531
OH:H	15	2.4727
OH:H	16	5.70275
OH:H	17	1.9846
OH:H	18	2.08236
OH:H	19	2.97927
OH:H	20	3.43482
OH:H	21	3.59746
OH:H	22	2.25837
OH:H	23	2.65624
OH:H	24	2.18154
OH:H	25	3.38679
OH:H	26	2.22688
OH:H	27	2.0884
OH:H	28	2.9449
OH:H	29	3.08391
OH:H	30	2.35565
OX:HX	1	2.82683
OX:HX	2	2.90651
OX:HX	3	2.92624
OX:HX	4	3.84083
OX:HX	5	3.03689
OX:HX	6	2.41982
OX:HX	7	2.89682
OX:HX	8	3.08274
OX:HX	9	3.52854
OX:HX	10	2.6276
OX:HX	11	2.6276
OX:HX	12	2.8416
OX:HX	13	3.13676
OX:HX	14	3.78755
OX:HX	15	3.52854
OX:HX	16	3.63736
OX:HX	17	2.9612
OX:HX	18	3.44332
OX:HX	19	3.48268
OX:HX	20	3.60076
OX:HX	21	4.00608
OX:HX	22	3.46749
OX:HX	23	3.57245
OX:HX	24	1.87446
OX:HX	25	2.90616
OX:HX	26	2.73094
OX:HX	27	3.20937
OX:HX	28	4.03385
OX:HX	29	3.42996
OX:HX	30	4.00819
HXO:O	1	2.91421
HXO:O	2	3.12132
HXO:O	3	3.7055
HXO:O	4	2.98886
HXO:O	5	2.36603
HXO:O	6	3.23935
HXO:O	7	2.58114
HXO:O	8	2.53225
HXO:O	9	2.80588
HXO:O	10	2.41421
HXO:O	11	1.82514
HXO:O	12	2.61803
HXO:O	13	1.82514
HXO:O	14	2.92081
HXO:O	15	2.58114
HXO:O	16	3.31319
HXO:O	17	2.91421
HXO:O	18	2.09077
HXO:O	19	2.85008
HXO:O	20	2.88306
HXO:O	21	2.36603
HXO:O	22	2.61803
HXO:O	23	3.56155
HXO:O	24	2.58114
HXO:O	25	2.98886
HXO:O	26	2.72474
HXO:O	27	3.21699
HXO:O	28	9.20317
HXO:O	29	9.26758
HXO:O	30	17.8007
HXOO:O	1	2.34278
HXOO:O	2	3.12132
HXOO:O	3	3.58114
HXOO:O	4	2.87083
HXOO:O	5	2.65831
HXOO:O	6	3.23935
HXOO:O	7	2.73205
HXOO:O	8	2.09077
HXOO:O	9	2.77635
HXOO:O	10	2.5
HXOO:O	11	1.82514
HXOO:O	12	2.5
HXOO:O	13	1.82514
HXOO:O	14	2.80278
HXOO:O	15	2.58114
HXOO:O	16	2.69917
HXOO:O	17	2.91421
HXOO:O	18	2.28024
HXOO:O	19	2.73205
HXOO:O	20	2.77635
HXOO:O	21	2.52434
HXOO:O	22	2.36603
HXOO:O	23	2.99535
HXOO:O	24	2.58114
HXOO:O	25	2.98886
HXOO:O	26	2.61803
HXOO:O	27	2.77635
HXOO:O	28	2.61803
HXOO:O	29	2.61803
HXOO:O	30	3.23945
OXH:H	1	2.55308
OXH:H	2	2.811
OXH:H	3	2.811
OXH:H	4	3.68464
OXH:H	5	2.88703
OXH:H	6	3.24304
OXH:H	7	2.55309
OXH:H	8	2.4531
OXH:H	9	2.70142
OXH:H	10	4.02687
OXH:H	11	4.2165
OXH:H	12	3.91614
OXH:H	13	2.6871
OXH:H	14	2.19518
OXH:H	15	3.46921
OXH:H	16	5.58481
OXH:H	17	1.9846
OXH:H	18	1.98248
OXH:H	19	2.60144
OXH:H	20	3.16396
OXH:H	21	3.61906
OXH:H	22	2.19243
OXH:H	23	3.9941
OXH:H	24	2.19795
OXH:H	25	5.44456
OXH:H	26	2.19743
OXH:H	27	1.98218
OXH:H	28	2.808
OXH:H	29	2.53894
OXH:H	30	2.08562
OXHH:H	1	2.3425
OXHH:H	2	2.55309
OXHH:H	3	2.4531
OXHH:H	4	3.15847
OXHH:H	5	2.73062
OXHH:H	6	3.15847
OXHH:H	7	2.19518
OXHH:H	8	2.0952
OXHH:H	9	2.6262
OXHH:H	10	3.9692
OXHH:H	11	4.11976
OXHH:H	12	3.44764
OXHH:H	13	2.74021
OXHH:H	14	2.37272
OXHH:H	15	2.37272
OXHH:H	16	5.21597
OXHH:H	17	1.95905
OXHH:H	18	1.95696
OXHH:H	19	2.80056
OXHH:H	20	2.89436
OXHH:H	21	2.85906
OXHH:H	22	1.95625
OXHH:H	23	3.08562
OXHH:H	24	1.87112
OXHH:H	25	3.06031
OXHH:H	26	2.26119
OXHH:H	27	1.86933
OXHH:H	28	2.45048
OXHH:H	29	2.7012
OXHH:H	30	2.07194
HX+O:O	1	2.72474
HX+O:O	2	3.06155
HX+O:O	3	3.34607
HX+O:O	4	2.80278
HX+O:O	5	2.36603
HX+O:O	6	3.17959
HX+O:O	7	2.58114
HX+O:O	8	2.34278
HX+O:O	9	2.69917
HX+O:O	10	2.5
HX+O:O	11	1.82514
HX+O:O	12	2.72474
HX+O:O	13	1.82514
HX+O:O	14	2.80278
HX+O:O	15	2.5
HX+O:O	16	2.99535
HX+O:O	17	3
HX+O:O	18	2.09077
HX+O:O	19	2.69917
HX+O:O	20	2.61803
HX+O:O	21	2.36603
HX+O:O	22	2.5
HX+O:O	23	3.62132
HX+O:O	24	2.58114
HX+O:O	25	2.98886
HX+O:O	26	2.61803
HX+O:O	27	2.85008
HX+O:O	28	2.77635
HX+O:O	29	8.92443
HX+O:O	30	16.6226
OX+H:H	1	2.4531
OX+H:H	2	2.811
OX+H:H	3	2.73062
OX+H:H	4	3.62088
OX+H:H	5	2.88703
OX+H:H	6	3.17073
OX+H:H	7	2.55309
OX+H:H	8	2.37272
OX+H:H	9	2.87896
OX+H:H	10	4.685
OX+H:H	11	4.2165
OX+H:H	12	4.18513
OX+H:H	13	2.808
OX+H:H	14	2.29517
OX+H:H	15	3.36726
OX+H:H	16	5.61465
OX+H:H	17	1.9846
OX+H:H	18	2.19284
OX+H:H	19	2.60144
OX+H:H	20	3.02197
OX+H:H	21	3.29092
OX+H:H	22	2.3462
OX+H:H	23	3.67303
OX+H:H	24	2.10766
OX+H:H	25	3.47507
OX+H:H	26	2.2117
OX+H:H	27	1.98264
OX+H:H	28	2.808
OX+H:H	29	2.67569
OX+H:H	30	2.01059
HL30L:L	1	2.43421
HL30L:L	2	2.70671
HL30L:L	3	2.35596
HL30L:L	4	3.92008
HL30L:L	5	2.28125
HL30L:L	6	3
HL30L:L	7	2.9195
HL30L:L	8	2.9195
HL30L:L	9	2.9195
HL30L:L	10	3.41299
HL30L:L	11	2.43421
HL30L:L	12	2.85016
HL30L:L	13	2.43421
HL30L:L	14	2.43775
HL30L:L	15	2.43068
HL30L:L	16	2.78692
HL30L:L	17	2.43421
HL30L:L	18	2.43775
HL30L:L	19	2.43068
HL30L:L	20	2.9195
HL30L:L	21	2.28125
HL30L:L	22	3.0517
HL30L:L	23	3.36663
HL30L:L	24	2.43421
HL30L:L	25	2.647
HL30L:L	26	2.35596
HL30L:L	27	2.57063
HL30L:L	28	2.78043
HL30L:L	29	2.50794
HL30L:L	30	2.43421
HL30L:L	31	2.57767
HL30L:L	32	3.21875
HL30L:L	33	2.71888
HL30L:L	34	2.50794
HL30L:L	35	2.85016
HL30L:L	36	2.43775
HL30L:L	37	2.43775
HL30L:L	38	3.0434
HL30L:L	39	2.28125
HL30L:L	40	2.67188
HL:L	1	2.71024
HL:L	2	2.71888
HL:L	3	2.43775
HL:L	4	3.74519
HL:L	5	2.3595
HL:L	6	3.21875
HL:L	7	2.92813
HL:L	8	3.15686
HL:L	9	2.92813
HL:L	10	3.74137
HL:L	11	2.43775
HL:L	12	2.97739
HL:L	13	2.64347
HL:L	14	2.647
HL:L	15	2.5044
HL:L	16	2.92813
HL:L	17	2.70671
HL:L	18	2.647
HL:L	19	2.647
HL:L	20	2.92813
HL:L	21	2.35596
HL:L	22	3.22125
HL:L	23	3.64844
HL:L	24	2.71888
HL:L	25	2.83832
HL:L	26	2.57413
HL:L	27	2.62659
HL:L	28	2.85879
HL:L	29	2.647
HL:L	30	2.57767
HL:L	31	2.85879
HL:L	32	3.37526
HL:L	33	2.84939
HL:L	34	2.71024
HL:L	35	2.91912
HL:L	36	2.71024
HL:L	37	2.50794
HL:L	38	3.27329
HL:L	39	2.42969
HL:L	40	3.28849
HX:OX	1	2.82683
HX:OX	2	2.90651
HX:OX	3	2.92624
HX:OX	4	3.84083
HX:OX	5	3.03689
HX:OX	6	2.41982
HX:OX	7	2.89682
HX:OX	8	3.08274
HX:OX	9	3.52854
HX:OX	10	2.6276
HX:OX	11	2.6276
HX:OX	12	2.8416
HX:OX	13	3.13676
HX:OX	14	3.78755
HX:OX	15	3.52854
HX:OX	16	3.63736
HX:OX	17	2.9612
HX:OX	18	3.44332
HX:OX	19	3.48268
HX:OX	20	3.60076
HX:OX	21	4.00608
HX:OX	22	3.46749
HX:OX	23	3.57245
HX:OX	24	1.87446
HX:OX	25	2.90616
HX:OX	26	2.73094
HX:OX	27	3.20937
HX:OX	28	4.03385
HX:OX	29	3.42996
HX:OX	30	4.00819
