# Supplementary material for: Brain Extraction Using Label Propagation and Group Agreement: Pincram
Source: PLoS One. 2015 Jul 10;10(7):e0129211. doi: 10.1371/journal.pone.0129211 (PMC4498771; doi:10.1371/journal.pone.0129211)
Supplement: S1 File — Reference brain volume in mm3 (A.csv), overlap values for all pairings (B.csv), surface distance for all pairings (C.csv), success index for all relevant pairings (D.csv). (ZIP) [file pone.0129211.s001.zip › D.csv]

Pairing	Subject	refvol	autvol	intersect	fn	fp	JC	Dice
LL:L	1	1101583	1107747	1098501	3082	9246	0.988902	0.99442
LL:L	2	1304411	1301244	1297815	6596	3429	0.992335	0.996153
LL:L	3	1165158	1163074	1159178	5980	3896	0.991552	0.995758
LL:L	4	1065221	1032536	1032511	32710	25	0.96927	0.984395
LL:L	5	1299685	1296162	1292002	7683	4160	0.990917	0.995438
LL:L	6	1400017	1399109	1393890	6127	5219	0.991926	0.995947
LL:L	7	1207320	1210473	1204141	3179	6332	0.992163	0.996066
LL:L	8	1188197	1190727	1183852	4345	6875	0.990611	0.995284
LL:L	9	1187365	1185271	1182719	4646	2552	0.993951	0.996966
LL:L	10	1384493	1369070	1366631	17862	2439	0.985363	0.992627
LL:L	11	1026455	1017692	1016535	9920	1157	0.989221	0.994581
LL:L	12	1221428	1225574	1216676	4752	8898	0.988905	0.994422
LL:L	13	1269480	1268592	1264780	4700	3812	0.993315	0.996646
LL:L	14	1101436	1101250	1096616	4820	4634	0.991453	0.995708
LL:L	15	1116869	1116021	1111535	5334	4486	0.991243	0.995602
LL:L	16	1243620	1243347	1237843	5777	5504	0.990969	0.995464
LL:L	17	1196716	1193755	1190833	5883	2922	0.99266	0.996317
LL:L	18	1376878	1375288	1369588	7290	5700	0.990605	0.99528
LL:L	19	1178402	1181167	1175209	3193	5958	0.992273	0.996122
LL:L	20	1507922	1504040	1500352	7570	3688	0.992552	0.996262
LL:L	21	1233830	1234849	1229603	4227	5246	0.992355	0.996163
LL:L	22	1184127	1175809	1172047	12080	3762	0.986664	0.993287
LL:L	23	1441868	1421706	1419022	22846	2684	0.982327	0.991085
LL:L	24	1270046	1256124	1253352	16694	2772	0.984706	0.992294
LL:L	25	1163714	1163099	1159446	4268	3653	0.993215	0.996596
LL:L	26	1155222	1148107	1145188	10034	2919	0.988816	0.994376
LL:L	27	1395771	1395093	1387678	8093	7415	0.988948	0.994443
LL:L	28	1406473	1410440	1402072	4401	8368	0.990975	0.995467
LL:L	29	1342139	1337462	1334508	7631	2954	0.992131	0.99605
LL:L	30	1197699	1198515	1193635	4064	4880	0.992563	0.996267
LL:L	31	1208396	1207883	1203397	4999	4486	0.99218	0.996075
LL:L	32	1249681	1259271	1246732	2949	12539	0.98773	0.993827
LL:L	33	1020013	1018029	1013967	6046	4062	0.99013	0.99504
LL:L	34	1272033	1270942	1266118	5915	4824	0.99159	0.995777
LL:L	35	1294903	1282979	1281241	13662	1738	0.988123	0.994026
LL:L	36	1256044	1251587	1248523	7521	3064	0.991593	0.995779
LL:L	37	1029153	1029842	1024837	4316	5005	0.990987	0.995473
LL:L	38	1252444	1246979	1242575	9869	4404	0.988644	0.994289
LL:L	39	1098026	1090980	1089771	8255	1209	0.99139	0.995677
LL:L	40	1613350	1602180	1596419	16931	5761	0.985985	0.992943
HXOO:O	1	1604214	1597919	1593763	10451	4156	0.990918	0.995438
HXOO:O	2	1551971	1548949	1545668	6303	3281	0.993838	0.996909
HXOO:O	3	1400428	1403334	1391316	9112	12018	0.98504	0.992464
HXOO:O	4	1362934	1362780	1358147	4787	4633	0.993112	0.996544
HXOO:O	5	1590772	1588684	1583895	6877	4789	0.992688	0.996331
HXOO:O	6	1526533	1523197	1518522	8011	4675	0.991715	0.99584
HXOO:O	7	1492030	1490370	1486238	5792	4132	0.993367	0.996672
HXOO:O	8	1361375	1355980	1353929	7446	2051	0.993034	0.996505
HXOO:O	9	1422402	1421490	1416879	5523	4611	0.992898	0.996437
HXOO:O	10	1301342	1296665	1293927	7415	2738	0.992214	0.996092
HXOO:O	11	1462682	1460756	1457563	5119	3193	0.99433	0.997157
HXOO:O	12	1431990	1431365	1426604	5386	4761	0.992938	0.996456
HXOO:O	13	1195247	1192803	1190115	5132	2688	0.993472	0.996725
HXOO:O	14	1364099	1358878	1356179	7920	2699	0.992231	0.9961
HXOO:O	15	1195959	1193602	1190753	5206	2849	0.993281	0.996629
HXOO:O	16	1384394	1379293	1375382	9012	3911	0.990692	0.995324
HXOO:O	17	1452589	1450257	1444594	7995	5663	0.990634	0.995295
HXOO:O	18	1208385	1203039	1201211	7174	1828	0.992562	0.996267
HXOO:O	19	1280702	1275686	1272867	7835	2819	0.991699	0.995832
HXOO:O	20	1473616	1468692	1464939	8677	3753	0.991586	0.995775
HXOO:O	21	1548354	1545022	1541488	6866	3534	0.993298	0.996638
HXOO:O	22	1460868	1456826	1454128	6740	2698	0.993551	0.996765
HXOO:O	23	1147697	1144564	1139230	8467	5334	0.988031	0.993979
HXOO:O	24	1303377	1295356	1293776	9601	1580	0.991432	0.995698
HXOO:O	25	1398602	1394707	1390264	8338	4443	0.990891	0.995424
HXOO:O	26	1477324	1467995	1463797	13527	4198	0.988036	0.993982
HXOO:O	27	1309778	1305758	1300612	9166	5146	0.989116	0.994528
HXOO:O	28	1159697	1145570	1143171	16526	2399	0.983715	0.991791
HXOO:O	29	1409685	1398436	1394697	14988	3739	0.986751	0.993331
HXOO:O	30	1093198	1076203	1072056	21142	4147	0.976954	0.988343
OXHH:H	1	1389837	1388653	1384315	5522	4338	0.992928	0.996451
OXHH:H	2	1598939	1601024	1592469	6470	8555	0.990653	0.995305
OXHH:H	3	1551732	1553075	1545910	5822	7165	0.991669	0.995817
OXHH:H	4	1811597	1788260	1783951	27646	4309	0.982403	0.991123
OXHH:H	5	1858009	1864453	1850569	7440	13884	0.988608	0.994272
OXHH:H	6	1646654	1664673	1643249	3405	21424	0.985115	0.992502
OXHH:H	7	1463052	1457269	1454103	8949	3166	0.991737	0.995851
OXHH:H	8	1669642	1654722	1653171	16471	1551	0.989216	0.994579
OXHH:H	9	1518826	1516913	1512819	6007	4094	0.993367	0.996673
OXHH:H	10	1731409	1707506	1703149	28260	4357	0.981209	0.990515
OXHH:H	11	1644436	1649286	1639773	4663	9513	0.991429	0.995696
OXHH:H	12	1884576	1879855	1871961	12615	7894	0.989163	0.994552
OXHH:H	13	1657481	1659322	1652972	4509	6350	0.993473	0.996726
OXHH:H	14	1467927	1463264	1459986	7941	3278	0.992374	0.996173
OXHH:H	15	1423120	1421410	1415521	7599	5889	0.990561	0.995258
OXHH:H	16	1983470	1998253	1977818	5652	20435	0.986982	0.993448
OXHH:H	17	1566622	1563932	1560656	5966	3276	0.994113	0.997048
OXHH:H	18	1446357	1445506	1440850	5507	4656	0.992996	0.996486
OXHH:H	19	1768618	1761922	1758605	10013	3317	0.992477	0.996224
OXHH:H	20	2095579	2106181	2090580	4999	15601	0.990242	0.995097
OXHH:H	21	1624352	1628864	1617420	6932	11444	0.988766	0.994351
OXHH:H	22	1576425	1576093	1570844	5581	5249	0.993153	0.996565
OXHH:H	23	1774649	1767595	1759232	15417	8363	0.986663	0.993287
OXHH:H	24	1486505	1488861	1482393	4112	6468	0.992913	0.996444
OXHH:H	25	1506165	1501762	1495508	10657	6254	0.988819	0.994378
OXHH:H	26	1750242	1747091	1742547	7695	4544	0.993025	0.9965
OXHH:H	27	1575193	1569150	1566273	8920	2877	0.992524	0.996248
OXHH:H	28	1822612	1829747	1816381	6231	13366	0.989326	0.994634
OXHH:H	29	1863311	1863819	1855574	7737	8245	0.991461	0.995712
OXHH:H	30	1699598	1687402	1685485	14113	1917	0.990579	0.995267
HX+O:O	1	1601028	1593106	1587995	13033	5111	0.988703	0.99432
HX+O:O	2	1540821	1543321	1536403	4418	6918	0.992676	0.996324
HX+O:O	3	1437145	1435839	1428167	8978	7672	0.988476	0.994205
HX+O:O	4	1357194	1356899	1350828	6366	6071	0.990877	0.995418
HX+O:O	5	1576545	1576437	1570257	6288	6180	0.992122	0.996046
HX+O:O	6	1515991	1516965	1509768	6223	7197	0.99119	0.995575
HX+O:O	7	1482177	1479574	1475184	6993	4390	0.992343	0.996157
HX+O:O	8	1358385	1358404	1353446	4939	4958	0.992741	0.996357
HX+O:O	9	1413727	1413493	1407406	6321	6087	0.991261	0.995611
HX+O:O	10	1288493	1286771	1282853	5640	3918	0.992605	0.996289
HX+O:O	11	1450492	1450216	1445861	4631	4355	0.993823	0.996902
HX+O:O	12	1425996	1427923	1420155	5841	7768	0.990508	0.995231
HX+O:O	13	1183398	1181458	1178138	5260	3320	0.99277	0.996372
HX+O:O	14	1352208	1352068	1346157	6051	5911	0.991192	0.995577
HX+O:O	15	1185736	1184177	1180514	5222	3663	0.99253	0.996251
HX+O:O	16	1379571	1373088	1368469	11102	4619	0.988642	0.994289
HX+O:O	17	1442453	1445449	1435967	6486	9482	0.989002	0.994471
HX+O:O	18	1193703	1193782	1189402	4301	4380	0.992754	0.996364
HX+O:O	19	1266245	1266614	1260546	5699	6068	0.990751	0.995354
HX+O:O	20	1461507	1460556	1454491	7016	6065	0.991087	0.995523
HX+O:O	21	1535773	1533545	1528688	7085	4857	0.992249	0.996109
HX+O:O	22	1450296	1446727	1441886	8410	4841	0.990894	0.995426
HX+O:O	23	1152802	1154467	1145493	7309	8974	0.985984	0.992943
HX+O:O	24	1288010	1288580	1282818	5192	5762	0.991533	0.995749
HX+O:O	25	1387017	1386855	1379960	7057	6895	0.989991	0.99497
HX+O:O	26	1470411	1463699	1457620	12791	6079	0.98722	0.993569
HX+O:O	27	1313229	1307528	1301051	12178	6477	0.985864	0.992882
HX+O:O	28	1190990	1147412	1144969	46021	2443	0.959391	0.979275
HX+O:O	29	1713222	1783826	1706279	6943	77547	0.952819	0.97584
HX+O:O	30	1595701	1733322	1595359	342	137963	0.920224	0.958455
OX+H:H	1	1389341	1388946	1382684	6657	6262	0.990743	0.99535
OX+H:H	2	1602403	1591010	1586159	16244	4851	0.986875	0.993394
OX+H:H	3	1558277	1557051	1548564	9713	8487	0.988384	0.994158
OX+H:H	4	1797261	1794771	1781680	15581	13091	0.984162	0.992018
OX+H:H	5	1859455	1861293	1849907	9548	11386	0.98881	0.994374
OX+H:H	6	1664368	1657266	1650545	13823	6721	0.987706	0.993815
OX+H:H	7	1447005	1440493	1436213	10792	4280	0.989615	0.99478
OX+H:H	8	1659273	1653624	1647157	12116	6467	0.988844	0.994391
OX+H:H	9	1514289	1514943	1506692	7597	8251	0.989591	0.994768
OX+H:H	10	1729239	1725096	1714750	14489	10346	0.985724	0.99281
OX+H:H	11	1642480	1638126	1628824	13656	9302	0.986101	0.993002
OX+H:H	12	1915865	1907243	1897303	18562	9940	0.9852	0.992545
OX+H:H	13	1651543	1653040	1644544	6999	8496	0.990666	0.995311
OX+H:H	14	1462085	1456750	1451973	10112	4777	0.98985	0.994899
OX+H:H	15	1448436	1445173	1436334	12102	8839	0.98563	0.992763
OX+H:H	16	2018576	2008267	1997665	20911	10602	0.98447	0.992174
OX+H:H	17	1555139	1549210	1545190	9949	4020	0.991041	0.9955
OX+H:H	18	1434951	1432048	1426121	8830	5927	0.989758	0.994853
OX+H:H	19	1755430	1749407	1744214	11216	5193	0.99068	0.995318
OX+H:H	20	2102582	2097054	2088760	13822	8294	0.989523	0.994734
OX+H:H	21	1647180	1642227	1634025	13155	8202	0.987098	0.993507
OX+H:H	22	1583209	1582181	1574347	8862	7834	0.989506	0.994725
OX+H:H	23	1801792	1789532	1782414	19378	7118	0.985353	0.992622
OX+H:H	24	1483850	1485376	1476942	6908	8434	0.989719	0.994833
OX+H:H	25	1557048	1529279	1524279	32769	5000	0.975821	0.987762
OX+H:H	26	1740871	1736305	1728910	11961	7395	0.988928	0.994433
OX+H:H	27	1563975	1558663	1553732	10243	4931	0.990328	0.995141
OX+H:H	28	1839943	1837107	1826547	13396	10560	0.987054	0.993485
OX+H:H	29	1858703	1849379	1844166	14537	5213	0.989404	0.994674
OX+H:H	30	1683254	1678119	1672694	10560	5425	0.990534	0.995245
HH:H	1	1388360	1383636	1378746	9614	4890	0.98959	0.994768
HH:H	2	1587276	1585792	1576336	10940	9456	0.987226	0.993572
HH:H	3	1538525	1543461	1531886	6639	11575	0.98825	0.99409
HH:H	4	1766130	1759776	1752902	13228	6874	0.988662	0.994299
HH:H	5	1823038	1817563	1809368	13670	8195	0.98806	0.993994
HH:H	6	1632715	1625888	1619471	13244	6417	0.988005	0.993966
HH:H	7	1467625	1467962	1460089	7536	7873	0.989557	0.994751
HH:H	8	1661618	1658588	1650593	11025	7995	0.988608	0.994271
HH:H	9	1510002	1513480	1504303	5699	9177	0.990208	0.99508
HH:H	10	1696335	1673338	1667110	29225	6228	0.979177	0.989479
HH:H	11	1637177	1637150	1628780	8397	8370	0.989811	0.994879
HH:H	12	1839964	1833172	1826113	13851	7059	0.988679	0.994307
HH:H	13	1655816	1657513	1648396	7420	9117	0.990067	0.995009
HH:H	14	1467007	1464086	1457587	9420	6499	0.989197	0.994569
HH:H	15	1411523	1410949	1403177	8346	7772	0.988644	0.994289
HH:H	16	1954571	1949386	1938825	15746	10561	0.986613	0.993261
HH:H	17	1559876	1562021	1554201	5675	7820	0.991392	0.995677
HH:H	18	1443703	1448481	1438388	5315	10093	0.989402	0.994673
HH:H	19	1762892	1761996	1754301	8591	7695	0.990802	0.99538
HH:H	20	2085334	2095749	2077167	8167	18582	0.987286	0.993602
HH:H	21	1606911	1603113	1591801	15110	11312	0.983672	0.991769
HH:H	22	1571431	1575498	1565642	5789	9856	0.990106	0.995028
HH:H	23	1734974	1722580	1718096	16878	4484	0.987719	0.993822
HH:H	24	1486445	1487695	1479998	6447	7697	0.990534	0.995244
HH:H	25	1480008	1474553	1469161	10847	5392	0.989068	0.994504
HH:H	26	1737210	1739794	1729654	7556	10140	0.989873	0.994911
HH:H	27	1574619	1568422	1563779	10840	4643	0.990196	0.995074
HH:H	28	1809631	1808658	1797807	11824	10851	0.987545	0.993733
HH:H	29	1852072	1852597	1843790	8282	8807	0.990817	0.995387
HH:H	30	1691981	1688078	1682097	9884	5981	0.990656	0.995306
OO:O	1	1589542	1593813	1580920	8622	12893	0.986574	0.993241
OO:O	2	1551336	1545605	1538902	12434	6703	0.987717	0.993821
OO:O	3	1376092	1381278	1365141	10951	16137	0.980543	0.990176
OO:O	4	1341374	1340114	1332259	9115	7855	0.987422	0.993671
OO:O	5	1582009	1571950	1566476	15533	5474	0.986767	0.993339
OO:O	6	1525717	1517586	1512138	13579	5448	0.987574	0.993748
OO:O	7	1460943	1460092	1451792	9151	8300	0.988122	0.994026
OO:O	8	1342494	1339548	1333628	8866	5920	0.989035	0.994487
OO:O	9	1396223	1399263	1389056	7167	10207	0.987647	0.993785
OO:O	10	1289751	1298715	1284748	5003	13967	0.985449	0.992671
OO:O	11	1445797	1451085	1440112	5685	10973	0.988565	0.99425
OO:O	12	1410526	1411989	1402977	7549	9012	0.988334	0.994133
OO:O	13	1169711	1175861	1164423	5288	11438	0.985839	0.992869
OO:O	14	1348407	1362761	1343899	4508	18862	0.982908	0.99138
OO:O	15	1164632	1157428	1153753	10879	3675	0.987543	0.993732
OO:O	16	1384056	1379535	1372426	11630	7109	0.98653	0.993219
OO:O	17	1427413	1429478	1419411	8002	10067	0.98743	0.993675
OO:O	18	1171836	1165311	1161423	10413	3888	0.987836	0.993881
OO:O	19	1279670	1272614	1267395	12275	5219	0.986385	0.993146
OO:O	20	1470489	1486838	1466319	4170	20519	0.983441	0.991652
OO:O	21	1540920	1541530	1531824	9096	9706	0.987875	0.9939
OO:O	22	1459110	1446913	1442830	16280	4083	0.986083	0.992993
OO:O	23	1102875	1110749	1096413	6462	14336	0.981384	0.990605
OO:O	24	1290383	1297209	1284386	5997	12823	0.985559	0.992727
OO:O	25	1378963	1369600	1364848	14115	4752	0.986365	0.993136
OO:O	26	1506199	1500142	1491417	14782	8725	0.984483	0.992181
OO:O	27	1357510	1339399	1334731	22779	4668	0.979851	0.989823
OO:O	28	1184554	1177205	1170414	14140	6791	0.982431	0.991138
OO:O	29	1443234	1434551	1426304	16930	8247	0.982654	0.991251
OO:O	30	1105159	1087270	1079336	25823	7934	0.969673	0.984603
HXO:O	1	1602906	1601332	1593100	9806	8232	0.988804	0.994371
HXO:O	2	1540306	1543035	1536234	4072	6801	0.992972	0.996474
HXO:O	3	1439653	1449723	1433630	6023	16093	0.984808	0.992346
HXO:O	4	1358395	1359437	1352046	6349	7391	0.98994	0.994944
HXO:O	5	1575506	1574917	1568801	6705	6116	0.991894	0.99593
HXO:O	6	1515730	1515961	1508718	7012	7243	0.99064	0.995298
HXO:O	7	1477282	1477533	1471130	6152	6403	0.991538	0.995751
HXO:O	8	1357022	1358751	1352283	4739	6468	0.991781	0.995873
HXO:O	9	1411253	1416002	1406840	4413	9162	0.990443	0.995199
HXO:O	10	1284371	1282684	1278468	5903	4216	0.992147	0.996058
HXO:O	11	1449202	1452986	1445862	3340	7124	0.992815	0.996394
HXO:O	12	1424620	1422902	1417400	7220	5502	0.991104	0.995532
HXO:O	13	1186854	1185163	1181545	5309	3618	0.992501	0.996237
HXO:O	14	1350312	1351554	1344590	5722	6964	0.990653	0.995305
HXO:O	15	1185245	1186078	1180747	4498	5331	0.991744	0.995855
HXO:O	16	1388797	1386559	1379671	9126	6888	0.988526	0.99423
HXO:O	17	1439698	1444134	1433720	5978	10414	0.988696	0.994316
HXO:O	18	1194434	1194319	1190132	4302	4187	0.992918	0.996446
HXO:O	19	1272366	1274732	1267098	5268	7634	0.98992	0.994935
HXO:O	20	1459947	1463764	1454504	5443	9260	0.989993	0.994971
HXO:O	21	1532078	1531186	1525102	6976	6084	0.991509	0.995737
HXO:O	22	1452673	1454213	1446451	6222	7762	0.990425	0.995189
HXO:O	23	1154954	1155180	1145842	9112	9338	0.984153	0.992013
HXO:O	24	1285243	1286229	1280449	4794	5780	0.99181	0.995888
HXO:O	25	1386444	1387744	1379731	6713	8013	0.98944	0.994692
HXO:O	26	1464236	1461667	1453963	10273	7704	0.987787	0.993856
HXO:O	27	1310889	1304886	1298208	12681	6678	0.985307	0.992599
HXO:O	28	1397639	1482772	1394687	2952	88085	0.938725	0.968394
HXO:O	29	1711408	1802180	1705406	6002	96774	0.943161	0.970749
HXO:O	30	1560776	1764805	1560458	318	204347	0.884051	0.938457
OXH:H	1	1387767	1386276	1379711	8056	6565	0.989514	0.994729
OXH:H	2	1597124	1593711	1585165	11959	8546	0.98723	0.993574
OXH:H	3	1556458	1563104	1547455	9003	15649	0.984319	0.992098
OXH:H	4	1809236	1810543	1795079	14157	15464	0.983767	0.991817
OXH:H	5	1864776	1858258	1850682	14094	7576	0.988426	0.994179
OXH:H	6	1675296	1665476	1658416	16880	7060	0.98577	0.992834
OXH:H	7	1450596	1441523	1438145	12451	3378	0.989113	0.994527
OXH:H	8	1660794	1653435	1647234	13560	6201	0.988146	0.994038
OXH:H	9	1518027	1516228	1509150	8877	7078	0.989538	0.994742
OXH:H	10	1719052	1706894	1697055	21997	9839	0.981586	0.990707
OXH:H	11	1648687	1645164	1635567	13120	9597	0.986301	0.993103
OXH:H	12	1921854	1907561	1897184	24670	10377	0.981862	0.990848
OXH:H	13	1653653	1647582	1642099	11554	5483	0.989731	0.994839
OXH:H	14	1465418	1458655	1454156	11262	4499	0.989278	0.99461
OXH:H	15	1460524	1457385	1449526	10998	7859	0.987158	0.993537
OXH:H	16	2012581	2006564	1994355	18226	12209	0.984969	0.992427
OXH:H	17	1553745	1549874	1544271	9474	5603	0.990331	0.995142
OXH:H	18	1436728	1432151	1427117	9611	5034	0.989842	0.994895
OXH:H	19	1756675	1752952	1746724	9951	6228	0.990823	0.99539
OXH:H	20	2098497	2090031	2082314	16183	7717	0.988653	0.994294
OXH:H	21	1648995	1649300	1637119	11876	12181	0.985518	0.992706
OXH:H	22	1584884	1578463	1572391	12493	6072	0.988331	0.994131
OXH:H	23	1801401	1792772	1782615	18786	10157	0.984023	0.991947
OXH:H	24	1487113	1482842	1476493	10620	6349	0.988638	0.994286
OXH:H	25	1568712	1550366	1543202	25510	7164	0.979266	0.989524
OXH:H	26	1735089	1733227	1724332	10757	8895	0.988732	0.994334
OXH:H	27	1563307	1556166	1551597	11710	4569	0.989617	0.994781
OXH:H	28	1844849	1837429	1828929	15920	8500	0.986824	0.993368
OXH:H	29	1854475	1842058	1837439	17036	4619	0.988352	0.994142
OXH:H	30	1688164	1682726	1677348	10816	5378	0.990438	0.995196
HL:L	1	1036081	1036108	1030431	5650	5677	0.989127	0.994534
HL:L	2	1239063	1238301	1233573	5490	4728	0.991785	0.995875
HL:L	3	1104426	1099499	1096210	8216	3289	0.989614	0.99478
HL:L	4	992144	983722	980953	11191	2769	0.985969	0.992935
HL:L	5	1220532	1218909	1213258	7274	5651	0.989459	0.994702
HL:L	6	1324605	1321350	1316988	7617	4362	0.990986	0.995473
HL:L	7	1150471	1153557	1146957	3514	6600	0.991259	0.99561
HL:L	8	1122132	1120371	1115212	6920	5159	0.989285	0.994614
HL:L	9	1134271	1134616	1130080	4191	4536	0.992337	0.996154
HL:L	10	1296805	1291603	1286754	10051	4849	0.988553	0.994244
HL:L	11	977523	973053	970347	7176	2706	0.989919	0.994934
HL:L	12	1154249	1147339	1144390	9859	2949	0.988932	0.994435
HL:L	13	1202874	1202244	1196993	5881	5251	0.990786	0.995372
HL:L	14	1039045	1033357	1030475	8570	2882	0.989009	0.994474
HL:L	15	1059809	1058880	1054185	5624	4695	0.990306	0.99513
HL:L	16	1175601	1172459	1168500	7101	3959	0.990624	0.99529
HL:L	17	1135482	1135190	1129280	6202	5910	0.989388	0.994666
HL:L	18	1296700	1295920	1289214	7486	6706	0.989112	0.994526
HL:L	19	1110432	1112090	1105505	4927	6585	0.989694	0.99482
HL:L	20	1423994	1422805	1416417	7577	6388	0.990237	0.995094
HL:L	21	1173176	1174259	1168601	4575	5658	0.991319	0.995641
HL:L	22	1114510	1114963	1108377	6133	6586	0.988655	0.994295
HL:L	23	1337603	1339305	1330475	7128	8830	0.988148	0.994039
HL:L	24	1188162	1183800	1179673	8489	4127	0.989419	0.994681
HL:L	25	1106606	1105074	1100807	5799	4267	0.990939	0.995449
HL:L	26	1093685	1083579	1080315	13370	3264	0.984836	0.99236
HL:L	27	1313313	1313078	1306161	7152	6917	0.989344	0.994643
HL:L	28	1331322	1335316	1326555	4767	8761	0.989905	0.994927
HL:L	29	1276305	1278645	1271329	4976	7316	0.990424	0.995189
HL:L	30	1140898	1140520	1134514	6384	6006	0.989197	0.994569
HL:L	31	1139471	1140270	1134803	4668	5467	0.991148	0.995554
HL:L	32	1177829	1172549	1168459	9370	4090	0.988612	0.994273
HL:L	33	962110	959218	954968	7142	4250	0.988211	0.994071
HL:L	34	1206967	1200514	1196423	10544	4091	0.987916	0.993921
HL:L	35	1219070	1214132	1209936	9134	4196	0.989103	0.994522
HL:L	36	1192725	1186997	1183488	9237	3509	0.989345	0.994644
HL:L	37	979517	979376	974630	4887	4746	0.990213	0.995082
HL:L	38	1173073	1168783	1164785	8288	3998	0.989562	0.994754
HL:L	39	1048175	1049534	1044409	3766	5125	0.991559	0.995762
HL:L	40	1514718	1503856	1499984	14734	3872	0.987748	0.993836
HL30L:L	1	1047917	1049547	1044474	3443	5073	0.991913	0.99594
HL30L:L	2	1244343	1241368	1239753	4590	1615	0.99502	0.997504
HL30L:L	3	1107542	1108620	1104728	2814	3892	0.993966	0.996974
HL30L:L	4	979889	976390	973552	6337	2838	0.990664	0.99531
HL30L:L	5	1232501	1228072	1225595	6906	2477	0.992402	0.996187
HL30L:L	6	1332331	1332623	1328563	3768	4060	0.994142	0.997063
HL30L:L	7	1157054	1156674	1153985	3069	2689	0.995035	0.997511
HL30L:L	8	1126449	1122926	1120646	5803	2280	0.992839	0.996407
HL30L:L	9	1137300	1136086	1134190	3110	1896	0.995606	0.997798
HL30L:L	10	1308188	1293543	1292842	15346	701	0.98774	0.993832
HL30L:L	11	972012	972383	969548	2464	2835	0.994564	0.997275
HL30L:L	12	1160172	1159989	1155655	4517	4334	0.992399	0.996185
HL30L:L	13	1209953	1207363	1205251	4702	2112	0.994378	0.997181
HL30L:L	14	1040513	1034941	1034097	6416	844	0.993028	0.996502
HL30L:L	15	1060726	1061769	1058252	2474	3517	0.994371	0.997177
HL30L:L	16	1181825	1174980	1173593	8232	1387	0.99187	0.995919
HL30L:L	17	1138419	1135122	1133460	4959	1662	0.994193	0.997088
HL30L:L	18	1302396	1298868	1296509	5887	2359	0.99368	0.99683
HL30L:L	19	1125709	1121838	1119852	5857	1986	0.993045	0.99651
HL30L:L	20	1432601	1428124	1426122	6479	2002	0.994088	0.997035
HL30L:L	21	1173168	1174455	1170616	2552	3839	0.99457	0.997278
HL30L:L	22	1144692	1133463	1131297	13395	2166	0.986432	0.993169
HL30L:L	23	1375183	1353157	1352278	22905	879	0.982716	0.991283
HL30L:L	24	1196925	1192218	1189760	7165	2458	0.991977	0.995972
HL30L:L	25	1108838	1107945	1105201	3637	2744	0.99426	0.997122
HL30L:L	26	1098626	1092211	1089854	8772	2357	0.989892	0.99492
HL30L:L	27	1321901	1315556	1313582	8319	1974	0.992225	0.996097
HL30L:L	28	1338148	1337359	1333679	4469	3680	0.993927	0.996954
HL30L:L	29	1277884	1278432	1274816	3068	3616	0.994784	0.997385
HL30L:L	30	1146939	1146700	1143143	3796	3557	0.993609	0.996794
HL30L:L	31	1150991	1148282	1145965	5026	2317	0.993633	0.996806
HL30L:L	32	1183537	1177009	1174487	9050	2522	0.990243	0.995098
HL30L:L	33	964031	962320	959583	4448	2737	0.992568	0.99627
HL30L:L	34	1206009	1204776	1201856	4153	2920	0.994149	0.997066
HL30L:L	35	1225144	1217303	1216029	9115	1274	0.991529	0.995746
HL30L:L	36	1195316	1190988	1189540	5776	1448	0.993964	0.996973
HL30L:L	37	979907	975782	974872	5035	910	0.993939	0.99696
HL30L:L	38	1182527	1183534	1178599	3928	4935	0.992536	0.996254
HL30L:L	39	1048980	1047031	1045578	3402	1453	0.995378	0.997684
HL30L:L	40	1528752	1520764	1517167	11585	3597	0.990092	0.995022
