# Supplementary material for: Brain Extraction Using Label Propagation and Group Agreement: Pincram
Source: PLoS One. 2015 Jul 10;10(7):e0129211. doi: 10.1371/journal.pone.0129211 (PMC4498771; doi:10.1371/journal.pone.0129211)
Supplement: S1 File — Reference brain volume in mm3 (A.csv), overlap values for all pairings (B.csv), surface distance for all pairings (C.csv), success index for all relevant pairings (D.csv). (ZIP) [file pone.0129211.s001.zip › readme.txt]

A.csv: Reference brain volume in mm^3

B.csv: Overlap statistics for all pairings
	      refvol: reference brain volume in voxels
	      autvol: measured brain volume in voxels
	      intersect: overlap in voxels
	      fn: false negative voxels
	      fp: false positive voxels
	      JC: Jaccard coefficient/overlap ratio
	      Dice: Dice coefficient/similarity index

C.csv: Surface distance for all pairings

D.csv: Success index for all relevant pairings (column JC)
